# Supplementary material for: Evolutionary conservation of essential and highly expressed genes in Pseudomonas aeruginosa
Source: BMC Genomics. 2010 Apr 9;11:234. doi: 10.1186/1471-2164-11-234 (PMC2864246; doi:10.1186/1471-2164-11-234)
Supplement: Additional file 1 — Overview of the clinical strains included in the sequenced pools. This table specifies the strains that were merged in the three sequence pools and their clinical source. [file 1471-2164-11-234-S1.XLS]

## Sheet: Sheet1
Overview of the clinical strains included in the sequenced pools
Pool 1		Pool 2		Pool 3
strain	clinical source	strain	clinical source	strain	clinical source
Psae1152 a	drainage/catheter	Psae0803	respiratory tract	Psae0613	respiratory tract
Psae1661	respiratory tract	Psae1641	respiratory tract	Psae1471	respiratory tract
Psae1716	blood	Psae1742	respiratory tract	Psae1640	urine
Psae1747 a	respiratory tract	Psae1745	respiratory tract	Psae1695	respiratory tract
Psae2136 a	respiratory tract	Psae2127	unknown	Psae1711	other
Psae2162 a	unknown	Psae2139	urine	Psae1753	respiratory tract
Psae2168	respiratory tract	Psae2146	respiratory tract	Psae1758	respiratory tract
Psae2180	urine			Psae1793	respiratory tract
Psae2302	respiratory tract			Psae1892	respiratory tract
Psae2307	respiratory tract			Psae1910	respiratory tract
Psae2319	other			Psae1928	respiratory tract
Psae2326	urine			Psae1950	respiratory tract
Psae2335	urine			Psae2134	respiratory tract
Psae2338	respiratory tract			Psae2305	respiratory tract
				Psae2343	other
a strains that were also individually sequenced
