# Supplementary material for: Evolutionary conservation of essential and highly expressed genes in Pseudomonas aeruginosa
Source: BMC Genomics. 2010 Apr 9;11:234. doi: 10.1186/1471-2164-11-234 (PMC2864246; doi:10.1186/1471-2164-11-234)
Supplement: Additional file 2 — Complete list of proteins with full conservation of the amino acid sequence. All 980 genes identified to show no sequence variation at the protein level (nonsynonymous substitution rate dN = 0) in all three sequence pools are listed in this xls file. Additional information includes gene annotation, experimental essentiality, phylogenetic distribution of orthologs and effect on antibiotic susceptibility. [file 1471-2164-11-234-S2.XLS]

## Sheet: completely conserved genes
Annotation (obtained from http://www.pseudomonas.com)					Experimental essentiality (Liberati et al. 2006)	Phylogenetic distribution of orthologsa	Increased susceptibility after inactivation of the geneb
Locus tag	Gene name	Alternate gene name(s)	Product name	PseudoCAP function class(es)			Fluoroquinolones (CIP, LEV)	Carbapenems (IMI, ETP)	Cephalosporins (CAZ, CTX)	Beta-lactams (SAM)	Other (TGC, TET, SXT)	Reference
PA0001	dnaA		chromosomal replication initiator protein DnaA	DNA replication, recombination, modification and repair	essential	Broad bacterial
PA0002	dnaN		DNA polymerase III, beta chain	DNA replication, recombination, modification and repair	dispensable	Broad bacterial
PA0010	tag		DNA-3-methyladenine glycosidase I	DNA replication, recombination, modification and repair	dispensable	Broad bacterial
PA0020			hypothetical protein	Hypothetical, unclassified, unknown	dispensable	other
PA0024	hemF		coproporphyrinogen III oxidase, aerobic	Biosynthesis of cofactors, prosthetic groups and carriers	essential	Broad bacterial
PA0033			hypothetical protein	Hypothetical, unclassified, unknown	dispensable	P. aeruginosa
PA0034			probable two-component response regulator	Transcriptional regulators ; Two-component regulatory systems	dispensable	other
PA0038			hypothetical protein	Hypothetical, unclassified, unknown	dispensable	Broad bacterial
PA0039			hypothetical protein	Hypothetical, unclassified, unknown	dispensable	other
PA0040			conserved hypothetical protein	Hypothetical, unclassified, unknown	dispensable	other
PA0046			hypothetical protein	Hypothetical, unclassified, unknown	dispensable	other
PA0047			hypothetical protein	Hypothetical, unclassified, unknown	dispensable	Broad bacterial
PA0050			hypothetical protein	Hypothetical, unclassified, unknown	essential	Pseudomonas
PA0052			hypothetical protein	Hypothetical, unclassified, unknown	dispensable	P. aeruginosa
PA0059	osmC		osmotically inducible protein OsmC	Adaptation, Protection	dispensable	Broad bacterial
PA0061			hypothetical protein	Hypothetical, unclassified, unknown	dispensable	Pseudomonas
PA0083			conserved hypothetical protein	Hypothetical, unclassified, unknown	dispensable	Broad bacterial
PA0085	hcp1		Hcp1	Secreted Factors (toxins, enzymes, alginate)	dispensable	other
PA0089			hypothetical protein	Hypothetical, unclassified, unknown	dispensable	other
PA0094			hypothetical protein	Hypothetical, unclassified, unknown	dispensable	other
PA0095		vgr	conserved hypothetical protein	Hypothetical, unclassified, unknown	dispensable	other
PA0106	coxA	coI	cytochrome c oxidase, subunit I	Energy metabolism	dispensable	Broad bacterial
PA0107			conserved hypothetical protein	Energy metabolism	dispensable	other
PA0114			conserved hypothetical protein	Hypothetical, unclassified, unknown	dispensable	other
PA0115		elaA	conserved hypothetical protein	Hypothetical, unclassified, unknown	dispensable	Broad bacterial
PA0124			hypothetical protein	Hypothetical, unclassified, unknown	dispensable	other
PA0131			hypothetical protein	Hypothetical, unclassified, unknown	dispensable	other
PA0139	ahpC		alkyl hydroperoxide reductase subunit C	Adaptation, Protection	dispensable	Broad bacterial
PA0160			hypothetical protein	Hypothetical, unclassified, unknown	dispensable	other
PA0163			probable transcriptional regulator	Transcriptional regulators	dispensable	other
PA0171			hypothetical protein	Motility & Attachment	dispensable	other
PA0173			probable methylesterase	Adaptation, Protection ; Chemotaxis	dispensable	Broad bacterial
PA0177			probable purine-binding chemotaxis protein	Adaptation, Protection ; Chemotaxis	dispensable	Broad bacterial
PA0179			probable two-component response regulator	Chemotaxis ; Adaptation, Protection ; Two-component regulatory systems	dispensable	Broad bacterial
PA0195.1	pntAB		putative NAD(P) transhydrogenase, subunit alpha part 2	not defined	dispensable	Broad bacterial
PA0196	pntB		pyridine nucleotide transhydrogenase, beta subunit	Transport of small molecules ; Energy metabolism	dispensable	Broad bacterial
PA0201			hypothetical protein	Hypothetical, unclassified, unknown	dispensable	other
PA0216		madM	malonate transporter MadM	Membrane proteins ; Transport of small molecules	dispensable	Broad bacterial
PA0226			probable CoA transferase, subunit A	Carbon compound catabolism	dispensable	other
PA0281	cysW		sulfate transport protein CysW	Membrane proteins ; Transport of small molecules	dispensable	Broad bacterial
PA0282	cysT		sulfate transport protein CysT	Membrane proteins ; Transport of small molecules	dispensable	Broad bacterial
PA0284			hypothetical protein	Hypothetical, unclassified, unknown	dispensable	other
PA0296	spuI		probable glutamine synthetase	Putative enzymes	dispensable	other
PA0298	spuB		probable glutamine synthetase	Putative enzymes	dispensable	Broad bacterial
PA0299	spuC		putrescine aminotransferase	Putative enzymes	dispensable	Broad bacterial
PA0302	spuF	potG	polyamine transport protein PotG	Transport of small molecules	dispensable	Broad bacterial
PA0303	spuG	potH	polyamine transport protein PotH	Membrane proteins ; Transport of small molecules	dispensable	Broad bacterial
PA0308			hypothetical protein	Hypothetical, unclassified, unknown	dispensable	other
PA0309			hypothetical protein	Hypothetical, unclassified, unknown	dispensable	Human
PA0313		yecS	L-cysteine transporter of ABC system YecS	Membrane proteins ; Transport of small molecules	dispensable	Broad bacterial
PA0315			hypothetical protein	Hypothetical, unclassified, unknown	dispensable	Broad bacterial
PA0336	ygdP		Nudix hydrolase YgdP	Nucleotide biosynthesis and metabolism	dispensable	Broad bacterial	x					Breidenstein et al. 2008
PA0337	ptsP		phosphoenolpyruvate-protein phosphotransferase PtsP	Transport of small molecules	dispensable	Broad bacterial	x					Breidenstein et al. 2008
PA0353	ilvD		dihydroxy-acid dehydratase	Biosynthesis of cofactors, prosthetic groups and carriers ; Amino acid biosynthesis and metabolism	dispensable	Broad bacterial
PA0359			hypothetical protein	Hypothetical, unclassified, unknown	dispensable	other
PA0362	fdx1		ferredoxin [4Fe-4S]	Energy metabolism	dispensable	Broad bacterial
PA0367			probable transcriptional regulator	Transcriptional regulators	dispensable	other
PA0368			conserved hypothetical protein	Hypothetical, unclassified, unknown	dispensable	other
PA0375	ftsX		cell division protein FtsX	Cell division	dispensable	other
PA0377			hypothetical protein	Hypothetical, unclassified, unknown	dispensable	P. aeruginosa
PA0380			conserved hypothetical protein	Hypothetical, unclassified, unknown	dispensable	Broad bacterial
PA0381	thiG		thiamine biosynthesis protein, thiazole moiety	Biosynthesis of cofactors, prosthetic groups and carriers	dispensable	Broad bacterial
PA0384			hypothetical protein	Hypothetical, unclassified, unknown	dispensable	other
PA0387		yggV	conserved hypothetical protein	Hypothetical, unclassified, unknown	dispensable	Broad bacterial
PA0389			hypothetical protein	Hypothetical, unclassified, unknown	dispensable	Broad bacterial
PA0395	pilT		twitching motility protein PilT	Cell wall / LPS / capsule ; Motility & Attachment	dispensable	Broad bacterial
PA0398			hypothetical protein	Hypothetical, unclassified, unknown	dispensable	other
PA0402	pyrB		aspartate carbamoyltransferase	Amino acid biosynthesis and metabolism ; Nucleotide biosynthesis and metabolism	dispensable	Broad bacterial
PA0404		yqgF	conserved hypothetical protein	Hypothetical, unclassified, unknown	essential	Broad bacterial
PA0408	pilG		twitching motility protein PilG	Two-component regulatory systems ; Chemotaxis ; Motility & Attachment	dispensable	Broad bacterial
PA0409	pilH		twitching motility protein PilH	Two-component regulatory systems ; Chemotaxis ; Motility & Attachment	dispensable	Broad bacterial
PA0410	pilI		twitching motility protein PilI	Chemotaxis ; Motility & Attachment	dispensable	other
PA0417	chpE		probable chemotaxis protein	Chemotaxis	dispensable	other
PA0423	pasP	yceI	PasP	Secreted Factors (toxins, enzymes, alginate)	dispensable	Broad bacterial
PA0425	mexA		Resistance-Nodulation-Cell Division (RND) multidrug efflux membrane fusion protein MexA precursor	Transport of small molecules ; Antibiotic resistance and susceptibility	dispensable	Broad bacterial	x	x	x	x	x	Dötsch et al. 2009, Breidenstein et al. 2008
PA0427	oprM		Major intrinsic multiple antibiotic resistance efflux outer membrane protein OprM precursor	Antibiotic resistance and susceptibility ; Membrane proteins ; Transport of small molecules	dispensable	Broad bacterial	x					Breidenstein et al. 2008
PA0430	metF		5,10-methylenetetrahydrofolate reductase	Amino acid biosynthesis and metabolism ; Central intermediary metabolism	dispensable	Broad bacterial
PA0443			probable transporter	Membrane proteins ; Transport of small molecules	dispensable	other
PA0456			probable cold-shock protein	Transcriptional regulators ; Adaptation, Protection	dispensable	Broad bacterial
PA0460			hypothetical protein	Hypothetical, unclassified, unknown	dispensable	other
PA0466			hypothetical protein	Hypothetical, unclassified, unknown	dispensable	other
PA0493			probable biotin-requiring enzyme	Putative enzymes	dispensable	other
PA0506			probable acyl-CoA dehydrogenase	Putative enzymes	dispensable	Broad bacterial
PA0512		nirH	conserved hypothetical protein	Biosynthesis of cofactors, prosthetic groups and carriers ; Hypothetical, unclassified, unknown ; Energy metabolism	dispensable	other
PA0518	nirM		cytochrome c-551 precursor	Biosynthesis of cofactors, prosthetic groups and carriers ; Energy metabolism	dispensable	Broad bacterial
PA0531			probable glutamine amidotransferase	Putative enzymes	dispensable	other
PA0537			conserved hypothetical protein	Hypothetical, unclassified, unknown	dispensable	Broad bacterial
PA0546	metK		methionine adenosyltransferase	Amino acid biosynthesis and metabolism ; Central intermediary metabolism	dispensable	Broad bacterial
PA0551	epd	gapB	D-erythrose 4-phosphate dehydrogenase	Biosynthesis of cofactors, prosthetic groups and carriers	dispensable	Broad bacterial
PA0555	fda	cfxB;cbbA;fbaA	fructose-1,6-bisphosphate aldolase	Central intermediary metabolism ; Carbon compound catabolism	essential	Broad bacterial
PA0567		yqaE	conserved hypothetical protein	Hypothetical, unclassified, unknown ; Membrane proteins	dispensable	Human
PA0579	rpsU		30S ribosomal protein S21	Translation, post-translational modification, degradation	dispensable	Broad bacterial
PA0581		ygiH	conserved hypothetical protein	Hypothetical, unclassified, unknown	dispensable	other
PA0582	folB		dihydroneopterin aldolase	Biosynthesis of cofactors, prosthetic groups and carriers	essential	Broad bacterial
PA0588		yeaG	conserved hypothetical protein	Hypothetical, unclassified, unknown	dispensable	Broad bacterial
PA0601			probable two-component response regulator	Transcriptional regulators ; Two-component regulatory systems	dispensable	other
PA0602			probable binding protein component of ABC transporter	Transport of small molecules	dispensable	Broad bacterial
PA0652	vfr		transcriptional regulator Vfr	Transcriptional regulators	dispensable	Broad bacterial
PA0655			hypothetical protein	Hypothetical, unclassified, unknown	essential	Broad bacterial
PA0656		ycfF	probable HIT family protein	Putative enzymes	dispensable	Broad bacterial
PA0663			hypothetical protein	Hypothetical, unclassified, unknown	dispensable	other
PA0665		yadR	conserved hypothetical protein	Hypothetical, unclassified, unknown	essential	Broad bacterial
PA0672	hemO	pigA	heme oxygenase	Biosynthesis of cofactors, prosthetic groups and carriers	dispensable	other
PA0675			probable sigma-70 factor, ECF subfamily	Transcriptional regulators	dispensable	other
PA0681		hxcT	HxcT pseudopilin	Protein secretion/export apparatus	dispensable	Broad bacterial
PA0694	exbD2		transport protein ExbD	Membrane proteins ; Transport of small molecules	dispensable	other
PA0712			hypothetical protein	Hypothetical, unclassified, unknown	dispensable	Broad bacterial
PA0738			conserved hypothetical protein	Membrane proteins	dispensable	other
PA0742			hypothetical protein	Hypothetical, unclassified, unknown	dispensable	other
PA0745			probable enoyl-CoA hydratase/isomerase	Putative enzymes	dispensable	Broad bacterial
PA0754			hypothetical protein	Hypothetical, unclassified, unknown	dispensable	Broad bacterial
PA0756			probable two-component response regulator	Transcriptional regulators ; Two-component regulatory systems	dispensable	Broad bacterial
PA0762	algU	algT	sigma factor AlgU	Transcriptional regulators	dispensable	Broad bacterial
PA0767	lepA		GTP-binding protein LepA	Translation, post-translational modification, degradation ; Protein secretion/export apparatus	dispensable	Broad bacterial
PA0769			hypothetical protein	Hypothetical, unclassified, unknown	dispensable	other
PA0770	rnc		ribonuclease III	Transcription, RNA processing and degradation	dispensable	Broad bacterial	x		x		x	Dötsch et al. 2009
PA0776			hypothetical protein	Hypothetical, unclassified, unknown	dispensable	P. aeruginosa
PA0832		ycbL	conserved hypothetical protein	Hypothetical, unclassified, unknown	dispensable	other
PA0833			hypothetical protein	Membrane proteins	dispensable	Broad bacterial
PA0835	pta		phosphate acetyltransferase	Carbon compound catabolism	dispensable	Broad bacterial
PA0836	ackA	tdcD	acetate kinase	Putative enzymes	dispensable	other
PA0837	slyD		peptidyl-prolyl cis-trans isomerase SlyD	Translation, post-translational modification, degradation ; Chaperones & heat shock proteins	dispensable	Broad bacterial
PA0848			probable alkyl hydroperoxide reductase	Adaptation, Protection ; Putative enzymes	dispensable	Broad bacterial
PA0850			hypothetical protein	Hypothetical, unclassified, unknown	dispensable	other
PA0856			hypothetical protein	Hypothetical, unclassified, unknown	dispensable	other	x	x	x			Fajardo et al. 2008
PA0858			conserved hypothetical protein	Hypothetical, unclassified, unknown	dispensable	Broad bacterial
PA0871	phhB		pterin-4-alpha-carbinolamine dehydratase	Amino acid biosynthesis and metabolism	dispensable	Broad bacterial		x	x		x	Dötsch et al. 2009
PA0874			hypothetical protein	Hypothetical, unclassified, unknown	dispensable	other
PA0877			probable transcriptional regulator	Transcriptional regulators	dispensable	other
PA0880			probable ring-cleaving dioxygenase	Putative enzymes	dispensable	Human
PA0886		dctM	probable C4-dicarboxylate transporter	Transport of small molecules	dispensable	Broad bacterial
PA0887	acsA		acetyl-coenzyme A synthetase	Carbon compound catabolism ; Central intermediary metabolism	dispensable	Broad bacterial
PA0888	aotJ		arginine/ornithine binding protein AotJ	Transport of small molecules	dispensable	Broad bacterial
PA0889	aotQ		arginine/ornithine transport protein AotQ	Membrane proteins ; Transport of small molecules	dispensable	Broad bacterial
PA0890	aotM		arginine/ornithine transport protein AotM	Membrane proteins ; Transport of small molecules	dispensable	Broad bacterial
PA0892	aotP		arginine/ornithine transport protein AotP	Transport of small molecules	dispensable	Broad bacterial
PA0893	argR		transcriptional regulator ArgR	Amino acid biosynthesis and metabolism ; Transcriptional regulators	dispensable	other
PA0899	aruB		succinylarginine dihydrolase	Amino acid biosynthesis and metabolism	dispensable	Broad bacterial
PA0900			hypothetical protein	Hypothetical, unclassified, unknown	dispensable	other
PA0904	lysC	akaB;ask	aspartate kinase alpha and beta chain	Amino acid biosynthesis and metabolism	dispensable	Broad bacterial
PA0905	rsmA	csrA	RsmA, regulator of secondary metabolites	Translation, post-translational modification, degradation	dispensable	Broad bacterial
PA0906			probable transcriptional regulator	Transcriptional regulators	essential	other
PA0909			hypothetical protein	Related to phage, transposon, or plasmid ; Membrane proteins	essential	other
PA0916		yliG	conserved hypothetical protein	Hypothetical, unclassified, unknown	dispensable	Broad bacterial
PA0934	relA		GTP pyrophosphokinase	Adaptation, Protection	dispensable	other
PA0936	lpxO2		lipopolysaccharide biosynthetic protein LpxO2	Putative enzymes ; Cell wall / LPS / capsule	dispensable	Broad bacterial
PA0947			conserved hypothetical protein	Hypothetical, unclassified, unknown	essential	other
PA0953		helX	probable thioredoxin	Putative enzymes	dispensable	other
PA0961			probable cold-shock protein	Transcriptional regulators	dispensable	Broad bacterial
PA0962			probable dna-binding stress protein	Adaptation, Protection	dispensable	Broad bacterial
PA0964	pmpR	yebC	pqsR-mediated PQS regulator, PmpR	Hypothetical, unclassified, unknown	dispensable	Broad bacterial
PA0966	ruvA		Holliday junction DNA helicase RuvA	DNA replication, recombination, modification and repair	dispensable	Broad bacterial	x					Breidenstein et al. 2008
PA0967	ruvB		Holliday junction DNA helicase RuvB	DNA replication, recombination, modification and repair	dispensable	Broad bacterial	x		x		x	Dötsch et al. 2009
PA0968		ybgC	conserved hypothetical protein	Hypothetical, unclassified, unknown	dispensable	other
PA0969	tolQ		TolQ protein	Membrane proteins ; Transport of small molecules	dispensable	Broad bacterial
PA0970	tolR		TolR protein	Transport of small molecules	essential	other
PA0973	oprL	excC;pal	Peptidoglycan associated lipoprotein OprL precursor	Membrane proteins ; Transport of small molecules	dispensable	Broad bacterial
PA1000	pqsE		Quinolone signal response protein	Biosynthesis of cofactors, prosthetic groups and carriers	dispensable	P. aeruginosa
PA1009			hypothetical protein	Hypothetical, unclassified, unknown	dispensable	other
PA1011			hypothetical protein	Hypothetical, unclassified, unknown	dispensable	other
PA1021			probable enoyl-CoA hydratase/isomerase	Putative enzymes	dispensable	P. aeruginosa
PA1034			hypothetical protein	Hypothetical, unclassified, unknown	dispensable	other
PA1037		yicG	conserved hypothetical protein	Hypothetical, unclassified, unknown	dispensable	Broad bacterial
PA1041			probable outer membrane protein precursor	Membrane proteins ; Transport of small molecules	dispensable	other
PA1050		yeaG	conserved hypothetical protein	Hypothetical, unclassified, unknown	dispensable	other
PA1053		slyB	conserved hypothetical protein	Membrane proteins	dispensable	other
PA1055		phaC	conserved hypothetical protein	Membrane proteins	dispensable	Broad bacterial
PA1058		phaF	conserved hypothetical protein	Membrane proteins	dispensable	Broad bacterial
PA1064			hypothetical protein	Hypothetical, unclassified, unknown	dispensable	Pseudomonas
PA1070	braG		branched-chain amino acid transport protein BraG	Transport of small molecules	dispensable	Broad bacterial
PA1071	braF		branched-chain amino acid transport protein BraF	Transport of small molecules	dispensable	Broad bacterial
PA1073	braD		branched-chain amino acid transport protein BraD	Membrane proteins ; Transport of small molecules	dispensable	Broad bacterial
PA1078	flgC		flagellar basal-body rod protein FlgC	Cell wall / LPS / capsule ; Motility & Attachment	dispensable	Broad bacterial
PA1079	flgD		flagellar basal-body rod modification protein FlgD	Cell wall / LPS / capsule ; Motility & Attachment	dispensable	other
PA1081	flgF		flagellar basal-body rod protein FlgF	Cell wall / LPS / capsule ; Motility & Attachment	dispensable	Broad bacterial
PA1082	flgG		flagellar basal-body rod protein FlgG	Cell wall / LPS / capsule ; Motility & Attachment	dispensable	Broad bacterial
PA1097	fleQ		transcriptional regulator FleQ	Motility & Attachment ; Transcriptional regulators	dispensable	Broad bacterial
PA1101	fliF		Flagella M-ring outer membrane protein precursor	Cell wall / LPS / capsule ; Motility & Attachment	dispensable	other
PA1102	fliG		flagellar motor switch protein FliG	Cell wall / LPS / capsule ; Motility & Attachment	dispensable	Broad bacterial
PA1103		fliH	probable flagellar assembly protein	Cell wall / LPS / capsule ; Motility & Attachment	dispensable	Pseudomonas
PA1106			hypothetical protein	Hypothetical, unclassified, unknown	dispensable	other
PA1155	nrdB		NrdB, tyrosyl radical-harboring component of class Ia ribonucleotide reductase	Nucleotide biosynthesis and metabolism	essential	Broad bacterial
PA1156	nrdA		NrdA, catalytic component of class Ia ribonucleotide reductase	Nucleotide biosynthesis and metabolism	essential	Broad bacterial
PA1157			probable two-component response regulator	Transcriptional regulators ; Two-component regulatory systems	dispensable	Broad bacterial
PA1159			probable cold-shock protein	Transcriptional regulators ; Adaptation, Protection	dispensable	Broad bacterial
PA1168			hypothetical protein	Hypothetical, unclassified, unknown	dispensable	other
PA1172	napC		cytochrome c-type protein NapC	Energy metabolism	dispensable	Broad bacterial
PA1178	oprH		PhoP/Q and low Mg2+ inducible outer membrane protein H1 precursor	Membrane proteins ; Adaptation, Protection ; Transport of small molecules	dispensable	other
PA1179	phoP		two-component response regulator PhoP	Transcriptional regulators ; Two-component regulatory systems	dispensable	Broad bacterial
PA1190		yohC	conserved hypothetical protein	Membrane proteins	dispensable	Broad bacterial
PA1192		ydaO	conserved hypothetical protein	Hypothetical, unclassified, unknown	dispensable	Broad bacterial
PA1198			conserved hypothetical protein	Hypothetical, unclassified, unknown	dispensable	other
PA1201			probable transcriptional regulator	Transcriptional regulators	dispensable	other
PA1202		ycaC	probable hydrolase	Putative enzymes	dispensable	Broad bacterial
PA1206			hypothetical protein	Hypothetical, unclassified, unknown	dispensable	other
PA1229		yeaM	probable transcriptional regulator	Transcriptional regulators	dispensable	other
PA1231			conserved hypothetical protein	Membrane proteins	dispensable	other
PA1288		ompP1;fadL	probable outer membrane protein precursor	Membrane proteins ; Transport of small molecules	dispensable	other
PA1289			hypothetical protein	Hypothetical, unclassified, unknown	dispensable	other
PA1299		ycgN	conserved hypothetical protein	Hypothetical, unclassified, unknown	dispensable	Broad bacterial
PA1300			probable sigma-70 factor, ECF subfamily	Transcriptional regulators	dispensable	other
PA1305			hypothetical protein	Hypothetical, unclassified, unknown ; Membrane proteins	dispensable	other
PA1307		yafJ	conserved hypothetical protein	Hypothetical, unclassified, unknown	dispensable	Broad bacterial
PA1314			hypothetical protein	Hypothetical, unclassified, unknown	dispensable	other
PA1319	cyoC		cytochrome o ubiquinol oxidase subunit III	Energy metabolism	dispensable	Broad bacterial
PA1321	cyoE		cytochrome o ubiquinol oxidase protein CyoE	Energy metabolism	dispensable	Broad bacterial
PA1323			hypothetical protein	Hypothetical, unclassified, unknown	dispensable	other
PA1339			amino acid ABC transporter ATP binding protein	Transport of small molecules	dispensable	Broad bacterial
PA1340			amino acid ABC transporter membrane protein	Transport of small molecules	dispensable	Broad bacterial
PA1341			amino acid ABC transporter membrane protein	Membrane proteins ; Transport of small molecules	dispensable	Broad bacterial
PA1347			probable transcriptional regulator	Transcriptional regulators	dispensable	P. aeruginosa
PA1353			hypothetical protein	Hypothetical, unclassified, unknown	dispensable	other
PA1354			hypothetical protein	Hypothetical, unclassified, unknown	dispensable	Broad bacterial
PA1357			conserved hypothetical protein	Hypothetical, unclassified, unknown	essential	Broad bacterial
PA1360		ybiF	conserved hypothetical protein	Membrane proteins	dispensable	Broad bacterial
PA1362			hypothetical protein	Hypothetical, unclassified, unknown	dispensable	other
PA1404			hypothetical protein	Hypothetical, unclassified, unknown	dispensable	other
PA1414			hypothetical protein	Hypothetical, unclassified, unknown	dispensable	P. aeruginosa
PA1431	rsaL		regulatory protein RsaL	Secreted Factors (toxins, enzymes, alginate) ; Adaptation, Protection ; Transcriptional regulators	dispensable	other
PA1432	lasI		autoinducer synthesis protein LasI	Adaptation, Protection	dispensable	other
PA1437			probable two-component response regulator	Transcriptional regulators ; Two-component regulatory systems	dispensable	Broad bacterial
PA1440			hypothetical protein	Hypothetical, unclassified, unknown	dispensable	other
PA1442		fliL	conserved hypothetical protein	Hypothetical, unclassified, unknown ; Membrane proteins	dispensable	Pseudomonas
PA1443	fliM		flagellar motor switch protein FliM	Adaptation, Protection ; Chemotaxis ; Motility & Attachment	dispensable	Broad bacterial
PA1444	fliN		flagellar motor switch protein FliN	Chemotaxis ; Adaptation, Protection ; Motility & Attachment	dispensable	Broad bacterial
PA1446	fliP		flagellar biosynthetic protein FliP	Chemotaxis ; Adaptation, Protection ; Motility & Attachment	dispensable	Broad bacterial
PA1447	fliQ		flagellar biosynthetic protein FliQ	Chemotaxis ; Adaptation, Protection ; Motility & Attachment	dispensable	Broad bacterial
PA1449	flhB		flagellar biosynthetic protein FlhB	Chemotaxis ; Adaptation, Protection ; Motility & Attachment	dispensable	other
PA1454	fleN	motR	flagellar synthesis regulator FleN	Motility & Attachment	dispensable	Broad bacterial
PA1455	fliA	rpoF	sigma factor FliA	Transcriptional regulators	dispensable	Broad bacterial
PA1456	cheY		two-component response regulator CheY	Transcriptional regulators ; Chemotaxis ; Two-component regulatory systems	essential	Broad bacterial
PA1457	cheZ		chemotaxis protein CheZ	Adaptation, Protection ; Chemotaxis	dispensable	other
PA1461	motD		MotD	Motility & Attachment	dispensable	other
PA1464		cheW	probable purine-binding chemotaxis protein	Adaptation, Protection ; Chemotaxis	dispensable	Broad bacterial
PA1469			hypothetical protein	Hypothetical, unclassified, unknown	dispensable	other
PA1478		helD;cycX;ccmD;pfcyt2	hypothetical protein	Hypothetical, unclassified, unknown	essential	Broad bacterial
PA1481	ccmG	dsbE	cytochrome C biogenesis protein CcmG	Translation, post-translational modification, degradation ; Chaperones & heat shock proteins ; Energy metabolism	dispensable	Broad bacterial
PA1503			hypothetical protein	Hypothetical, unclassified, unknown	dispensable	other
PA1512	hcpA		secreted protein Hcp	Secreted Factors (toxins, enzymes, alginate)	dispensable	Broad bacterial
PA1517			conserved hypothetical protein	Hypothetical, unclassified, unknown	dispensable	Broad bacterial
PA1518			conserved hypothetical protein	Hypothetical, unclassified, unknown	dispensable	Broad bacterial
PA1520			probable transcriptional regulator	Transcriptional regulators	essential	other
PA1525	alkB2	alkB	alkane-1-monooxygenase 2	Carbon compound catabolism	dispensable	other
PA1530			hypothetical protein	Hypothetical, unclassified, unknown	dispensable	other
PA1531			hypothetical protein	Hypothetical, unclassified, unknown	dispensable	Pseudomonas
PA1533			conserved hypothetical protein	Hypothetical, unclassified, unknown	dispensable	Broad bacterial
PA1540			conserved hypothetical protein	Membrane proteins	dispensable	Broad bacterial
PA1543	apt		adenine phosphoribosyltransferase	Nucleotide biosynthesis and metabolism	dispensable	Broad bacterial
PA1546	hemN		oxygen-independent coproporphyrinogen III oxidase	Biosynthesis of cofactors, prosthetic groups and carriers	dispensable	Broad bacterial
PA1551		fixG	probable ferredoxin	Energy metabolism	dispensable	Broad bacterial
PA1553		fixO;ccoO	probable cytochrome c oxidase subunit	Energy metabolism	dispensable	Broad bacterial
PA1554		ccoN;fixN;cytN	probable cytochrome oxidase subunit (cbb3-type)	Energy metabolism	dispensable	Broad bacterial
PA1555		ccoP;fixP	probable cytochrome c	Energy metabolism	dispensable	other
PA1556		ccoO;fixO	probable cytochrome c oxidase subunit	Energy metabolism	dispensable	Broad bacterial
PA1557		ccoN;fixN;cytN	probable cytochrome oxidase subunit (cbb3-type)	Energy metabolism	dispensable	Broad bacterial
PA1560			hypothetical protein	Hypothetical, unclassified, unknown	dispensable	other
PA1564			conserved hypothetical protein	Hypothetical, unclassified, unknown	essential	Broad bacterial
PA1574		yaiE	conserved hypothetical protein	Hypothetical, unclassified, unknown	essential	Broad bacterial
PA1581	sdhC	cybA	succinate dehydrogenase (C subunit)	Energy metabolism	essential	Broad bacterial
PA1582	sdhD		succinate dehydrogenase (D subunit)	Energy metabolism	essential	other
PA1583	sdhA		succinate dehydrogenase (A subunit)	Energy metabolism	essential	Broad bacterial
PA1584	sdhB		succinate dehydrogenase (B subunit)	Energy metabolism	essential	Broad bacterial
PA1585	sucA		2-oxoglutarate dehydrogenase (E1 subunit)	Amino acid biosynthesis and metabolism ; Energy metabolism	essential	Broad bacterial
PA1586	sucB		dihydrolipoamide succinyltransferase (E2 subunit)	Energy metabolism	essential	Broad bacterial
PA1588	sucC		succinyl-CoA synthetase beta chain	Energy metabolism	dispensable	Broad bacterial	x					Breidenstein et al. 2008
PA1589	sucD		succinyl-CoA synthetase alpha chain	Energy metabolism	dispensable	Broad bacterial
PA1596	htpG		heat shock protein HtpG	Chaperones & heat shock proteins	dispensable	Broad bacterial
PA1598			conserved hypothetical protein	Putative enzymes	dispensable	Broad bacterial
PA1607			conserved hypothetical protein	Hypothetical, unclassified, unknown	dispensable	Broad bacterial
PA1610	fabA		beta-hydroxydecanoyl-ACP dehydrase	Fatty acid and phospholipid metabolism	essential	Broad bacterial
PA1621			probable hydrolase	Putative enzymes	dispensable	Pseudomonas
PA1632	kdpF		KdpF protein	Transport of small molecules	dispensable	other
PA1640			conserved hypothetical protein	Hypothetical, unclassified, unknown	dispensable	other
PA1653			probable transcriptional regulator	Transcriptional regulators	dispensable	other
PA1658			conserved hypothetical protein	Hypothetical, unclassified, unknown	dispensable	Broad bacterial
PA1670	stp1		serine/threonine phosphoprotein phosphatase Stp1	Translation, post-translational modification, degradation	dispensable	other
PA1673			hypothetical protein	Hypothetical, unclassified, unknown	dispensable	other
PA1674	folE2		GTP cyclohydrolase I precursor	Biosynthesis of cofactors, prosthetic groups and carriers	dispensable	Human
PA1678		ycfB	probable DNA methylase	Putative enzymes	dispensable	Broad bacterial
PA1679			hypothetical protein	Hypothetical, unclassified, unknown	dispensable	other
PA1684			1,2-dihydroxy-3-keto-5-methylthiopentene dioxygenase MtnD	Amino acid biosynthesis and metabolism	dispensable	Broad bacterial
PA1693	pscR		translocation protein in type III secretion	Protein secretion/export apparatus	dispensable	Broad bacterial
PA1699		pcr1	conserved hypothetical protein in type III secretion	Protein secretion/export apparatus	essential	other
PA1719	pscF		type III export protein PscF	Protein secretion/export apparatus	dispensable	other
PA1728			hypothetical protein	Hypothetical, unclassified, unknown	dispensable	other
PA1735			hypothetical protein	Membrane proteins	dispensable	other
PA1741			hypothetical protein	Hypothetical, unclassified, unknown	dispensable	other
PA1743			hypothetical protein	Hypothetical, unclassified, unknown	dispensable	other
PA1746			hypothetical protein	Hypothetical, unclassified, unknown	dispensable	other
PA1748			probable enoyl-CoA hydratase/isomerase	Putative enzymes	dispensable	other
PA1753			conserved hypothetical protein	Hypothetical, unclassified, unknown	dispensable	Pseudomonas
PA1754	cysB		transcriptional regulator CysB	Amino acid biosynthesis and metabolism ; Transcriptional regulators	dispensable	Broad bacterial
PA1761			hypothetical protein	Hypothetical, unclassified, unknown	dispensable	other
PA1763			hypothetical protein	Hypothetical, unclassified, unknown	dispensable	other
PA1767			hypothetical protein	Membrane proteins	dispensable	other
PA1768			hypothetical protein	Hypothetical, unclassified, unknown	dispensable	other
PA1769		ydiA	conserved hypothetical protein	Hypothetical, unclassified, unknown	dispensable	Broad bacterial
PA1770	ppsA		phosphoenolpyruvate synthase	Energy metabolism ; Carbon compound catabolism ; Central intermediary metabolism	dispensable	Broad bacterial
PA1773	cmaX		CmaX protein	Membrane proteins	dispensable	Pseudomonas
PA1776	sigX		ECF sigma factor SigX	Transcriptional regulators	dispensable	other
PA1777	oprF		Major porin and structural outer membrane porin OprF precursor	Membrane proteins ; Transport of small molecules	dispensable	other	x	x	x	x	x	Dötsch et al. 2009, Breidenstein et al. 2008
PA1787	acnB		aconitate hydratase 2	Energy metabolism	dispensable	Broad bacterial
PA1793	ppiB	cypB	peptidyl-prolyl cis-trans isomerase B	Translation, post-translational modification, degradation ; Chaperones & heat shock proteins	dispensable	Broad bacterial
PA1802	clpX		ATP-dependent Clp protease ATP-binding subunit ClpX	Chaperones & heat shock proteins	dispensable	Broad bacterial	x					Breidenstein et al. 2008
PA1804	hupB		DNA-binding protein HU	DNA replication, recombination, modification and repair	dispensable	Broad bacterial
PA1806	fabI	envM	NADH-dependent enoyl-ACP reductase	Fatty acid and phospholipid metabolism	dispensable	Broad bacterial
PA1807			probable ATP-binding component of ABC transporter	Transport of small molecules	dispensable	Broad bacterial
PA1814			hypothetical protein	Hypothetical, unclassified, unknown	dispensable	other
PA1815	rnhA		ribonuclease H	DNA replication, recombination, modification and repair	essential	Broad bacterial
PA1816	dnaQ	mutD	DNA polymerase III, epsilon chain	Nucleotide biosynthesis and metabolism	essential	Broad bacterial
PA1821			probable enoyl-CoA hydratase/isomerase	Putative enzymes	dispensable	other
PA1828			probable short-chain dehydrogenase	Putative enzymes	dispensable	Broad bacterial
PA1833		yhfP	probable oxidoreductase	Putative enzymes	dispensable	Broad bacterial
PA1837			hypothetical protein	Hypothetical, unclassified, unknown	dispensable	other
PA1840			hypothetical protein	Hypothetical, unclassified, unknown	dispensable	other
PA1847		yhgI	conserved hypothetical protein	Hypothetical, unclassified, unknown	dispensable	Broad bacterial
PA1852			hypothetical protein	Hypothetical, unclassified, unknown	dispensable	other
PA1862	modB		molybdenum transport protein ModB	Transport of small molecules	dispensable	Broad bacterial
PA1872			hypothetical protein	Hypothetical, unclassified, unknown	dispensable	other
PA1897			hypothetical protein	Hypothetical, unclassified, unknown ; Membrane proteins	dispensable	other
PA1899	phzA2		probable phenazine biosynthesis protein	Secreted Factors (toxins, enzymes, alginate)	dispensable	other
PA1901	phzC2		phenazine biosynthesis protein PhzC	Secreted Factors (toxins, enzymes, alginate)	dispensable	other
PA1902	phzD2		phenazine biosynthesis protein PhzD	Secreted Factors (toxins, enzymes, alginate)	dispensable	Broad bacterial
PA1903	phzE2		phenazine biosynthesis protein PhzE	Secreted Factors (toxins, enzymes, alginate)	dispensable	other
PA1904	phzF2		probable phenazine biosynthesis protein	Secreted Factors (toxins, enzymes, alginate)	dispensable	other
PA1905	phzG2		probable pyridoxamine 5'-phosphate oxidase	Secreted Factors (toxins, enzymes, alginate)	dispensable	other
PA1917			hypothetical protein	Hypothetical, unclassified, unknown	dispensable	other
PA1921			hypothetical protein	Hypothetical, unclassified, unknown	dispensable	P. aeruginosa
PA1925			hypothetical protein	Hypothetical, unclassified, unknown	dispensable	other
PA1944			hypothetical protein	Hypothetical, unclassified, unknown	dispensable	other
PA1948	rbsC		membrane protein component of ABC ribose transporter	Transport of small molecules	dispensable	Broad bacterial
PA1964		ybiT	probable ATP-binding component of ABC transporter	Transport of small molecules	dispensable	Broad bacterial
PA1970			hypothetical protein	Hypothetical, unclassified, unknown	dispensable	Pseudomonas
PA1981			hypothetical protein	Hypothetical, unclassified, unknown	essential	other
PA1984		exaC1	probable aldehyde dehydrogenase	Putative enzymes	dispensable	Broad bacterial
PA1985	pqqA		pyrroloquinoline quinone biosynthesis protein A	Biosynthesis of cofactors, prosthetic groups and carriers	dispensable	other
PA1988	pqqD		pyrroloquinoline quinone biosynthesis protein D	Biosynthesis of cofactors, prosthetic groups and carriers	dispensable	other
PA1991			probable iron-containing alcohol dehydrogenase	Putative enzymes	dispensable	other
PA2000	dhcB	atoA;scoB	DhcB, dehydrocarnitine CoA transferase, subunit B	Amino acid biosynthesis and metabolism ; Carbon compound catabolism	dispensable	Broad bacterial
PA2023	galU	gtaB;hasC	UTP--glucose-1-phosphate uridylyltransferase	Central intermediary metabolism	dispensable	Broad bacterial
PA2093			probable sigma-70 factor, ECF subfamily	Transcriptional regulators	dispensable	other
PA2146		yciG	conserved hypothetical protein	Hypothetical, unclassified, unknown	dispensable	Broad bacterial
PA2149			hypothetical protein	Hypothetical, unclassified, unknown	essential	other
PA2156		ybhP	conserved hypothetical protein	Hypothetical, unclassified, unknown	dispensable	Broad bacterial
PA2158			probable alcohol dehydrogenase (Zn-dependent)	Putative enzymes	dispensable	other
PA2176			hypothetical protein	Hypothetical, unclassified, unknown	dispensable	other
PA2204			probable binding protein component of ABC transporter	Transport of small molecules	dispensable	Broad bacterial
PA2205			hypothetical protein	Hypothetical, unclassified, unknown	dispensable	other
PA2206			probable transcriptional regulator	Transcriptional regulators	dispensable	other
PA2246	bkdR		transcriptional regulator BkdR	Transcriptional regulators	dispensable	other
PA2248	bkdA2		2-oxoisovalerate dehydrogenase (beta subunit)	Amino acid biosynthesis and metabolism	dispensable	Broad bacterial
PA2273		soxR	probable transcriptional regulator	Transcriptional regulators	essential	Broad bacterial
PA2285			hypothetical protein	Hypothetical, unclassified, unknown	dispensable	other
PA2297			probable ferredoxin	Energy metabolism	dispensable	Broad bacterial
PA2301			hypothetical protein	Hypothetical, unclassified, unknown	dispensable	other
PA2311			hypothetical protein	Hypothetical, unclassified, unknown	essential	other
PA2312			probable transcriptional regulator	Transcriptional regulators	dispensable	other
PA2332			probable transcriptional regulator	Transcriptional regulators	dispensable	Pseudomonas
PA2357	msuE		NADH-dependent FMN reductase MsuE	Carbon compound catabolism ; Central intermediary metabolism	dispensable	Broad bacterial
PA2365			conserved hypothetical protein	Hypothetical, unclassified, unknown	dispensable	Broad bacterial
PA2367			hypothetical protein	Hypothetical, unclassified, unknown	essential	other
PA2375			hypothetical protein	Membrane proteins	dispensable	other
PA2379			probable oxidoreductase	Putative enzymes	dispensable	Broad bacterial
PA2380			hypothetical protein	Hypothetical, unclassified, unknown	dispensable	other
PA2381			hypothetical protein	Hypothetical, unclassified, unknown	dispensable	P. aeruginosa
PA2384			hypothetical protein	Hypothetical, unclassified, unknown	dispensable	other
PA2409			probable permease of ABC transporter	Membrane proteins ; Transport of small molecules	dispensable	other
PA2412			conserved hypothetical protein	Hypothetical, unclassified, unknown	dispensable	Broad bacterial
PA2418			hypothetical protein	Hypothetical, unclassified, unknown	dispensable	Broad bacterial
PA2444	glyA2		serine hydroxymethyltransferase	Amino acid biosynthesis and metabolism	dispensable	Broad bacterial
PA2447			probable transcriptional regulator	Transcriptional regulators	dispensable	Pseudomonas
PA2453			hypothetical protein	Hypothetical, unclassified, unknown	dispensable	other
PA2468	foxI		ECF sigma factor FoxI	Transcriptional regulators	essential	Broad bacterial
PA2476	dsbG		thiol:disulfide interchange protein DsbG	Translation, post-translational modification, degradation ; Chaperones & heat shock proteins	dispensable	other
PA2479			probable two-component response regulator	Transcriptional regulators ; Two-component regulatory systems	dispensable	Broad bacterial
PA2486			hypothetical protein	Hypothetical, unclassified, unknown	dispensable	P. aeruginosa
PA2501			hypothetical protein	Membrane proteins	dispensable	other
PA2504			hypothetical protein	Hypothetical, unclassified, unknown	dispensable	other
PA2508	catC		muconolactone delta-isomerase	Carbon compound catabolism	dispensable	Broad bacterial
PA2532	tpx		thiol peroxidase	Adaptation, Protection	dispensable	Broad bacterial
PA2536		ynbB	probable phosphatidate cytidylyltransferase	Fatty acid and phospholipid metabolism	dispensable	Broad bacterial
PA2551			probable transcriptional regulator	Transcriptional regulators	dispensable	other
PA2558			probable transport protein	Membrane proteins ; Transport of small molecules	dispensable	other
PA2584	pgsA		CDP-diacylglycerol--glycerol-3-phosphate 3-phosphatidyltransferase	Fatty acid and phospholipid metabolism	essential	Broad bacterial
PA2586	gacA		response regulator GacA	Transcriptional regulators	dispensable	Broad bacterial
PA2593			hypothetical protein	Hypothetical, unclassified, unknown	dispensable	other
PA2614	lolA		periplasmic chaperone LolA	Chaperones & heat shock proteins	essential	other
PA2619	infA		initiation factor	Translation, post-translational modification, degradation	essential	Broad bacterial
PA2621			conserved hypothetical protein	Hypothetical, unclassified, unknown	dispensable	Broad bacterial
PA2622	cspD		cold-shock protein CspD	Transcriptional regulators ; Adaptation, Protection	dispensable	Broad bacterial
PA2631		yjcF	probable acetyl transferase	Putative enzymes	dispensable	other
PA2637	nuoA		NADH dehydrogenase I chain A	Energy metabolism	dispensable	Broad bacterial
PA2638	nuoB		NADH dehydrogenase I chain B	Energy metabolism	dispensable	Broad bacterial
PA2639	nuoD		NADH dehydrogenase I chain C,D	Energy metabolism	dispensable	Broad bacterial
PA2640	nuoE		NADH dehydrogenase I chain E	Energy metabolism	dispensable	Broad bacterial
PA2643	nuoH		NADH dehydrogenase I chain H	Energy metabolism	dispensable	Broad bacterial
PA2645	nuoJ		NADH dehydrogenase I chain J	Energy metabolism	dispensable	Broad bacterial
PA2646	nuoK		NADH dehydrogenase I chain K	Energy metabolism	dispensable	Broad bacterial
PA2659			hypothetical protein	Hypothetical, unclassified, unknown	dispensable	other
PA2663			hypothetical protein	Membrane proteins	dispensable	other
PA2666		ptpS	probable 6-pyruvoyl tetrahydrobiopterin synthase	Biosynthesis of cofactors, prosthetic groups and carriers	essential	Broad bacterial
PA2667			conserved hypothetical protein	Hypothetical, unclassified, unknown	dispensable	other
PA2692			probable transcriptional regulator	Transcriptional regulators	dispensable	other
PA2709	cysK		cysteine synthase A	Amino acid biosynthesis and metabolism	dispensable	Broad bacterial
PA2715			probable ferredoxin	Energy metabolism	dispensable	Broad bacterial
PA2737			conserved hypothetical protein	Hypothetical, unclassified, unknown	dispensable	Broad bacterial
PA2738	himA		integration host factor, alpha subunit	Translation, post-translational modification, degradation ; Transcription, RNA processing and degradation ; DNA replication, recombination, modification and repair	dispensable	Broad bacterial
PA2741	rplT		50S ribosomal protein L20	Translation, post-translational modification, degradation	essential	Broad bacterial
PA2742	rpmI		50S ribosomal protein L35	Translation, post-translational modification, degradation	essential	Broad bacterial
PA2743	infC		translation initiation factor IF-3	Translation, post-translational modification, degradation	dispensable	Broad bacterial
PA2747			hypothetical protein	Hypothetical, unclassified, unknown	dispensable	P. aeruginosa
PA2751		yfkH	conserved hypothetical protein	Membrane proteins	dispensable	other
PA2753			hypothetical protein	Hypothetical, unclassified, unknown	essential	other
PA2757			hypothetical protein	Membrane proteins	dispensable	other
PA2762			hypothetical protein	Hypothetical, unclassified, unknown	dispensable	other
PA2763			hypothetical protein	Membrane proteins	dispensable	other
PA2766			probable transcriptional regulator	Transcriptional regulators	dispensable	P. aeruginosa
PA2779			hypothetical protein	Hypothetical, unclassified, unknown	dispensable	other
PA2780			hypothetical protein	Hypothetical, unclassified, unknown	dispensable	other
PA2781			hypothetical protein	Hypothetical, unclassified, unknown	dispensable	P. aeruginosa
PA2804			hypothetical protein	Hypothetical, unclassified, unknown	dispensable	other
PA2808	ptrA		two-component response repressor, PtrA	Transcriptional regulators	dispensable	P. aeruginosa
PA2812		yadG	probable ATP-binding component of ABC transporter	Transport of small molecules	dispensable	Broad bacterial
PA2817			hypothetical protein	Hypothetical, unclassified, unknown	dispensable	other
PA2826			probable glutathione peroxidase	Adaptation, Protection	dispensable	Broad bacterial
PA2827		yeaA	conserved hypothetical protein	Hypothetical, unclassified, unknown	dispensable	Human
PA2830	htpX		heat shock protein HtpX	Adaptation, Protection	dispensable	Broad bacterial
PA2840		deaD	probable ATP-dependent RNA helicase	Transcription, RNA processing and degradation	dispensable	Broad bacterial
PA2851	efp		translation elongation factor P	Translation, post-translational modification, degradation	dispensable	Broad bacterial
PA2853	oprI		Outer membrane lipoprotein OprI precursor	Membrane proteins	dispensable	other
PA2855			hypothetical protein	Hypothetical, unclassified, unknown	essential	other
PA2864			conserved hypothetical protein	Hypothetical, unclassified, unknown	dispensable	Broad bacterial
PA2871			hypothetical protein	Hypothetical, unclassified, unknown	dispensable	other
PA2881			probable two-component response regulator	Transcriptional regulators ; Two-component regulatory systems	dispensable	other
PA2883			hypothetical protein	Hypothetical, unclassified, unknown	dispensable	other
PA2884			hypothetical protein	Membrane proteins	dispensable	P. aeruginosa
PA2889	atuD		putative citronellyl-CoA dehydrogenase involved in catabolism of citronellol	Putative enzymes	dispensable	Broad bacterial
PA2894			hypothetical protein	Hypothetical, unclassified, unknown	dispensable	P. aeruginosa
PA2896			probable sigma-70 factor, ECF subfamily	Transcriptional regulators	dispensable	Pseudomonas
PA2897			probable transcriptional regulator	Transcriptional regulators	dispensable	Pseudomonas
PA2899			probable transcriptional regulator	Transcriptional regulators	dispensable	P. aeruginosa
PA2901			hypothetical protein	Hypothetical, unclassified, unknown	dispensable	other
PA2925	hisM		histidine transport system permease HisM	Membrane proteins ; Amino acid biosynthesis and metabolism ; Transport of small molecules	dispensable	Broad bacterial
PA2951	etfA		electron transfer flavoprotein alpha-subunit	Energy metabolism	dispensable	Broad bacterial
PA2952	etfB		electron transfer flavoprotein beta-subunit	Energy metabolism	essential	Broad bacterial
PA2955			hypothetical protein	Hypothetical, unclassified, unknown	dispensable	other
PA2957			probable transcriptional regulator	Transcriptional regulators	dispensable	other
PA2959		ycfH	conserved hypothetical protein	Hypothetical, unclassified, unknown	dispensable	Broad bacterial
PA2960	pilZ		type 4 fimbrial biogenesis protein PilZ	Motility & Attachment	dispensable	Broad bacterial
PA2965	fabF1		beta-ketoacyl-acyl carrier protein synthase II	Fatty acid and phospholipid metabolism	dispensable	Broad bacterial
PA2966	acpP		acyl carrier protein	Fatty acid and phospholipid metabolism	essential	Broad bacterial
PA2967	fabG		3-oxoacyl-[acyl-carrier-protein] reductase	Fatty acid and phospholipid metabolism	essential	Broad bacterial
PA2970	rpmF		50S ribosomal protein L32	Translation, post-translational modification, degradation	dispensable	Broad bacterial
PA2971		yceD	conserved hypothetical protein	Hypothetical, unclassified, unknown	dispensable	other
PA2980		ycaR	conserved hypothetical protein	Hypothetical, unclassified, unknown	essential	Broad bacterial
PA2982			conserved hypothetical protein	Hypothetical, unclassified, unknown	dispensable	other
PA2983			probable tolQ-type transport protein	Transport of small molecules	dispensable	Broad bacterial
PA2987		ycfV	probable ATP-binding component of ABC transporter	Transport of small molecules	essential	Broad bacterial
PA2992			hypothetical protein	Hypothetical, unclassified, unknown	dispensable	other
PA2995	nqrE		Na+-translocating NADH:quinone oxidoreductase subunit Nqr5	Energy metabolism	dispensable	Broad bacterial
PA3008			hypothetical protein	Hypothetical, unclassified, unknown	dispensable	other
PA3009			hypothetical protein	Hypothetical, unclassified, unknown	dispensable	other
PA3011	topA		DNA topoisomerase I	DNA replication, recombination, modification and repair	dispensable	Broad bacterial		x	x		x	Dötsch et al. 2009
PA3012			hypothetical protein	Hypothetical, unclassified, unknown	dispensable	Broad bacterial
PA3017			conserved hypothetical protein	Hypothetical, unclassified, unknown	dispensable	other
PA3018			hypothetical protein	Hypothetical, unclassified, unknown	dispensable	other
PA3029	moaB2		molybdopterin biosynthetic protein B2	Biosynthesis of cofactors, prosthetic groups and carriers	dispensable	Broad bacterial
PA3031			hypothetical protein	Hypothetical, unclassified, unknown	dispensable	other
PA3040		yqjD	conserved hypothetical protein	Hypothetical, unclassified, unknown	dispensable	other
PA3041		yqjE	hypothetical protein	Membrane proteins	dispensable	other
PA3043			conserved hypothetical protein	Hypothetical, unclassified, unknown	dispensable	other
PA3045			probable two-component response regulator	Transcriptional regulators ; Two-component regulatory systems	dispensable	other
PA3046		yggL	conserved hypothetical protein	Hypothetical, unclassified, unknown	dispensable	other
PA3049	rmf		ribosome modulation factor	Translation, post-translational modification, degradation	dispensable	Broad bacterial
PA3057			hypothetical protein	Hypothetical, unclassified, unknown	dispensable	other
PA3062	pelC		PelC	Cell wall / LPS / capsule	dispensable	Pseudomonas
PA3077			probable two-component response regulator	Transcriptional regulators ; Two-component regulatory systems	dispensable	other
PA3084			hypothetical protein	Hypothetical, unclassified, unknown	dispensable	Broad bacterial
PA3087			hypothetical protein	Hypothetical, unclassified, unknown	dispensable	other
PA3104	xcpP		secretion protein XcpP	Protein secretion/export apparatus	dispensable	other
PA3108	purF		amidophosphoribosyltransferase	Amino acid biosynthesis and metabolism ; Nucleotide biosynthesis and metabolism	dispensable	Broad bacterial
PA3109		cvpA	hypothetical protein	Adaptation, Protection	dispensable	other
PA3114	truA	hisT	tRNA-pseudouridine synthase I	Translation, post-translational modification, degradation	dispensable	Broad bacterial
PA3117	asd		aspartate semialdehyde dehydrogenase	Amino acid biosynthesis and metabolism	essential	Broad bacterial
PA3118	leuB		3-isopropylmalate dehydrogenase	Amino acid biosynthesis and metabolism	dispensable	Broad bacterial
PA3120	leuD		3-isopropylmalate dehydratase small subunit	Amino acid biosynthesis and metabolism	dispensable	Broad bacterial
PA3122		yibL	probable transcriptional regulator	Transcriptional regulators	dispensable	other
PA3126	ibpA	hslT	heat-shock protein IbpA	Chaperones & heat shock proteins	dispensable	Broad bacterial
PA3161	himD		integration host factor beta subunit	Translation, post-translational modification, degradation ; Transcription, RNA processing and degradation ; DNA replication, recombination, modification and repair	dispensable	Broad bacterial
PA3162	rpsA		30S ribosomal protein S1	Translation, post-translational modification, degradation	dispensable	Broad bacterial
PA3184		hexR	probable transcriptional regulator	Carbon compound catabolism ; Transcriptional regulators	dispensable	Broad bacterial
PA3186	oprB		Glucose/carbohydrate outer membrane porin OprB precursor	Transport of small molecules	dispensable	other
PA3189		gltF	probable permease of ABC sugar transporter	Transport of small molecules	dispensable	Broad bacterial
PA3192	gltR		two-component response regulator GltR	Carbon compound catabolism ; Transcriptional regulators ; Two-component regulatory systems	dispensable	other
PA3204			probable two-component response regulator	Transcriptional regulators ; Two-component regulatory systems	dispensable	other
PA3209		ykgJ	conserved hypothetical protein	Hypothetical, unclassified, unknown	dispensable	other
PA3219			hypothetical protein	Hypothetical, unclassified, unknown	dispensable	Broad bacterial
PA3224			hypothetical protein	Hypothetical, unclassified, unknown	dispensable	other
PA3225			probable transcriptional regulator	Transcriptional regulators	dispensable	other
PA3237			hypothetical protein	Hypothetical, unclassified, unknown	dispensable	Broad bacterial
PA3244	minD		cell division inhibitor MinD	Cell division	dispensable	Broad bacterial
PA3245	minE		cell division topological specificity factor MinE	Cell division	essential	Broad bacterial
PA3249			probable transcriptional regulator	Transcriptional regulators	dispensable	other
PA3252			probable permease of ABC transporter	Membrane proteins ; Transport of small molecules	dispensable	other
PA3253			probable permease of ABC transporter	Membrane proteins ; Transport of small molecules	dispensable	other
PA3255			hypothetical protein	Hypothetical, unclassified, unknown	dispensable	other
PA3260			probable transcriptional regulator	Transcriptional regulators	dispensable	other
PA3262			probable peptidyl-prolyl cis-trans isomerase, FkbP-type	Translation, post-translational modification, degradation ; Chaperones & heat shock proteins	dispensable	other
PA3274			hypothetical protein	Hypothetical, unclassified, unknown	dispensable	other
PA3276			hypothetical protein	Hypothetical, unclassified, unknown	dispensable	other
PA3280	oprO		Pyrophosphate-specific outer membrane porin OprO precursor	Transport of small molecules	dispensable	Pseudomonas
PA3287			conserved hypothetical protein	Hypothetical, unclassified, unknown	dispensable	other
PA3304			conserved hypothetical protein	Hypothetical, unclassified, unknown	dispensable	Broad bacterial
PA3309		uspK	conserved hypothetical protein	Hypothetical, unclassified, unknown	dispensable	P. aeruginosa
PA3328			probable FAD-dependent monooxygenase	Putative enzymes	dispensable	other		x				Fajardo et al. 2008
PA3332			conserved hypothetical protein	Hypothetical, unclassified, unknown	dispensable	P. aeruginosa
PA3347			hypothetical protein	Hypothetical, unclassified, unknown	dispensable	other
PA3348		cheR1	probable chemotaxis protein methyltransferase	Adaptation, Protection ; Chemotaxis	dispensable	Broad bacterial
PA3353			hypothetical protein	Hypothetical, unclassified, unknown	dispensable	other
PA3362		amiS	hypothetical protein	Membrane proteins	dispensable	other
PA3385	amrZ		alginate and motility regulator Z	Hypothetical, unclassified, unknown ; Motility & Attachment ; Transcriptional regulators ; Secreted Factors (toxins, enzymes, alginate)	dispensable	other
PA3397	fpr		ferredoxin--NADP+ reductase	Biosynthesis of cofactors, prosthetic groups and carriers ; Energy metabolism	dispensable	Broad bacterial
PA3398			probable transcriptional regulator	Transcriptional regulators	dispensable	other
PA3403			hypothetical protein	Membrane proteins	dispensable	other
PA3412			hypothetical protein	Hypothetical, unclassified, unknown	dispensable	other
PA3413		yebG	conserved hypothetical protein	Hypothetical, unclassified, unknown	dispensable	other
PA3418	ldh		leucine dehydrogenase	Amino acid biosynthesis and metabolism	dispensable	other
PA3423			probable transcriptional regulator	Transcriptional regulators	dispensable	Pseudomonas
PA3425			hypothetical protein	Hypothetical, unclassified, unknown	dispensable	other
PA3426			probable enoyl CoA-hydratase/isomerase	Putative enzymes	dispensable	Broad bacterial
PA3432			hypothetical protein	Membrane proteins	dispensable	other
PA3438	folE1		GTP cyclohydrolase I precursor	Biosynthesis of cofactors, prosthetic groups and carriers	dispensable	Human
PA3439	folX		d-erythro-7,8-dihydroneopterin triphosphate epimerase	Biosynthesis of cofactors, prosthetic groups and carriers	dispensable	Broad bacterial
PA3440			conserved hypothetical protein	Hypothetical, unclassified, unknown	dispensable	Broad bacterial
PA3444		ssuD	conserved hypothetical protein	Putative enzymes	dispensable	Broad bacterial
PA3446		ssuE	conserved hypothetical protein	Hypothetical, unclassified, unknown	dispensable	other
PA3453		yceH	conserved hypothetical protein	Hypothetical, unclassified, unknown	dispensable	other
PA3458			probable transcriptional regulator	Transcriptional regulators	dispensable	other
PA3463		yheU	conserved hypothetical protein	Hypothetical, unclassified, unknown	dispensable	other
PA3472			hypothetical protein	Hypothetical, unclassified, unknown	dispensable	other
PA3477	rhlR		transcriptional regulator RhlR	Adaptation, Protection ; Transcriptional regulators	dispensable	other
PA3480		dcd	probable deoxycytidine triphosphate deaminase	Nucleotide biosynthesis and metabolism	dispensable	Broad bacterial
PA3481		mrp	conserved hypothetical protein	Hypothetical, unclassified, unknown	dispensable	Broad bacterial
PA3486			conserved hypothetical protein	Hypothetical, unclassified, unknown	dispensable	Pseudomonas
PA3490		rnfB	probable ferredoxin	Energy metabolism	essential	Broad bacterial
PA3493		rnfG	conserved hypothetical protein	Hypothetical, unclassified, unknown	dispensable	Broad bacterial
PA3495	nth		endonuclease III	DNA replication, recombination, modification and repair	dispensable	Broad bacterial
PA3496			hypothetical protein	Hypothetical, unclassified, unknown	dispensable	other
PA3515			hypothetical protein	Hypothetical, unclassified, unknown	dispensable	P. aeruginosa
PA3520			hypothetical protein	Hypothetical, unclassified, unknown	essential	other
PA3525	argG		argininosuccinate synthase	Amino acid biosynthesis and metabolism	dispensable	Broad bacterial
PA3528	rnt		ribonuclease T	DNA replication, recombination, modification and repair ; Transcription, RNA processing and degradation	essential	Broad bacterial
PA3529		tsaA	probable peroxidase	Adaptation, Protection ; Putative enzymes	dispensable	Broad bacterial
PA3530		bfd	conserved hypothetical protein	Hypothetical, unclassified, unknown	dispensable	other
PA3533		ydhD	conserved hypothetical protein	Hypothetical, unclassified, unknown	dispensable	Broad bacterial
PA3540	algD		GDP-mannose 6-dehydrogenase AlgD	Cell wall / LPS / capsule ; Adaptation, Protection ; Secreted Factors (toxins, enzymes, alginate)	dispensable	other
PA3541	alg8		alginate biosynthesis protein Alg8	Cell wall / LPS / capsule ; Adaptation, Protection ; Secreted Factors (toxins, enzymes, alginate)	dispensable	other
PA3544	algE	alg76	Alginate production outer membrane protein AlgE precursor	Membrane proteins ; Adaptation, Protection ; Secreted Factors (toxins, enzymes, alginate)	dispensable	other
PA3547	algL		poly(beta-d-mannuronate) lyase precursor AlgL	Cell wall / LPS / capsule ; Adaptation, Protection ; Secreted Factors (toxins, enzymes, alginate)	dispensable	other
PA3549	algJ		alginate o-acetyltransferase AlgJ	Cell wall / LPS / capsule ; Adaptation, Protection ; Secreted Factors (toxins, enzymes, alginate)	dispensable	other
PA3583	glpR		glycerol-3-phosphate regulon repressor	Transcriptional regulators	dispensable	Broad bacterial
PA3599			probable transcriptional regulator	Transcriptional regulators	dispensable	other
PA3600		rpl36	conserved hypothetical protein	Translation, post-translational modification, degradation	dispensable	Broad bacterial
PA3601		ykgM	conserved hypothetical protein	Translation, post-translational modification, degradation	dispensable	Broad bacterial
PA3603	dgkA		diacylglycerol kinase	Fatty acid and phospholipid metabolism	dispensable	Broad bacterial
PA3604			probable two-component response regulator	Transcriptional regulators ; Two-component regulatory systems	dispensable	Broad bacterial
PA3605			hypothetical protein	Membrane proteins	dispensable	other
PA3611			hypothetical protein	Hypothetical, unclassified, unknown	dispensable	other
PA3612		ypeB	conserved hypothetical protein	Hypothetical, unclassified, unknown	dispensable	Broad bacterial
PA3617	recA		RecA protein	DNA replication, recombination, modification and repair	dispensable	Broad bacterial
PA3618		ygaD	conserved hypothetical protein	Hypothetical, unclassified, unknown	dispensable	Broad bacterial
PA3621	fdxA		ferredoxin I	Energy metabolism	essential	Broad bacterial
PA3625	surE		survival protein SurE	Adaptation, Protection	dispensable	Broad bacterial
PA3632		yedF	conserved hypothetical protein	Hypothetical, unclassified, unknown	dispensable	other
PA3635	eno		enolase	Translation, post-translational modification, degradation ; Energy metabolism ; Carbon compound catabolism	dispensable	Broad bacterial
PA3637	pyrG		CTP synthase	Nucleotide biosynthesis and metabolism	essential	Broad bacterial
PA3645	fabZ	sefA	(3R)-hydroxymyristoyl-[acyl carrier protein] dehydratase	Cell wall / LPS / capsule ; Fatty acid and phospholipid metabolism	essential	Broad bacterial
PA3647			probable outer membrane protein precursor	Membrane proteins ; Transport of small molecules	dispensable	other	x	x	x		x	Dötsch et al. 2009
PA3652	uppS	yaeS	undecaprenyl pyrophosphate synthetase	Biosynthesis of cofactors, prosthetic groups and carriers ; Cell wall / LPS / capsule	essential	Broad bacterial
PA3653	frr	rrf	ribosome recycling factor	Translation, post-translational modification, degradation	essential	Broad bacterial
PA3654	pyrH	smbA	uridylate kinase	Nucleotide biosynthesis and metabolism	essential	Broad bacterial
PA3655	tsf		elongation factor Ts	Translation, post-translational modification, degradation	dispensable	Broad bacterial
PA3656	rpsB		30S ribosomal protein S2	Translation, post-translational modification, degradation	essential	Broad bacterial
PA3657	map		methionine aminopeptidase	Translation, post-translational modification, degradation	dispensable	Broad bacterial
PA3661			hypothetical protein	Hypothetical, unclassified, unknown	dispensable	other
PA3684			hypothetical protein	Hypothetical, unclassified, unknown	dispensable	other
PA3692			probable outer membrane protein precursor	Membrane proteins ; Transport of small molecules	dispensable	other
PA3699			probable transcriptional regulator	Transcriptional regulators	dispensable	other
PA3731		yjfJ	conserved hypothetical protein	Hypothetical, unclassified, unknown	dispensable	other
PA3732		yjfI	conserved hypothetical protein	Hypothetical, unclassified, unknown	dispensable	other
PA3742	rplS		50S ribosomal protein L19	Translation, post-translational modification, degradation	dispensable	Broad bacterial
PA3747			conserved hypothetical protein	Membrane proteins	dispensable	other
PA3752			hypothetical protein	Hypothetical, unclassified, unknown	dispensable	other
PA3754		yeaB	hypothetical protein	Hypothetical, unclassified, unknown	dispensable	other
PA3755			conserved hypothetical protein	Hypothetical, unclassified, unknown	dispensable	Broad bacterial
PA3756		yafK	hypothetical protein	Hypothetical, unclassified, unknown	dispensable	other		x	x		x	Fajardo et al. 2008
PA3764		yfhD	conserved hypothetical protein	Hypothetical, unclassified, unknown	dispensable	other
PA3769	guaA		GMP synthase	Amino acid biosynthesis and metabolism ; Nucleotide biosynthesis and metabolism	dispensable	Broad bacterial
PA3770	guaB		inosine-5'-monophosphate dehydrogenase	Nucleotide biosynthesis and metabolism	essential	Broad bacterial
PA3793			hypothetical protein	Hypothetical, unclassified, unknown	dispensable	other
PA3799		yfgK	conserved hypothetical protein	Hypothetical, unclassified, unknown	essential	Broad bacterial
PA3803	gcpE		probable isoprenoid biosynthetic protein GcpE	Putative enzymes	essential	Broad bacterial
PA3806		yfgB	conserved hypothetical protein	Hypothetical, unclassified, unknown	dispensable	Broad bacterial
PA3807	ndk		nucleoside diphosphate kinase	Nucleotide biosynthesis and metabolism	essential	Broad bacterial
PA3808		yfhJ	conserved hypothetical protein	Hypothetical, unclassified, unknown	dispensable	Broad bacterial
PA3809	fdx2		ferredoxin [2Fe-2S]	Energy metabolism	essential	Broad bacterial
PA3813	iscU		probable iron-binding protein IscU	Biosynthesis of cofactors, prosthetic groups and carriers	essential	Broad bacterial
PA3814	iscS		L-cysteine desulfurase (pyridoxal phosphate-dependent)	Amino acid biosynthesis and metabolism ; Biosynthesis of cofactors, prosthetic groups and carriers	dispensable	Broad bacterial
PA3815			conserved hypothetical protein	Hypothetical, unclassified, unknown	dispensable	Broad bacterial
PA3819		ycfJ	conserved hypothetical protein	Membrane proteins	dispensable	Broad bacterial
PA3822		yajC	conserved hypothetical protein	Hypothetical, unclassified, unknown	dispensable	Broad bacterial
PA3828		yjgP	conserved hypothetical protein	Membrane proteins	dispensable	other
PA3837			probable permease of ABC transporter	Membrane proteins ; Transport of small molecules	dispensable	Broad bacterial
PA3838			probable ATP-binding component of ABC transporter	Transport of small molecules	dispensable	Broad bacterial
PA3854			hypothetical protein	Hypothetical, unclassified, unknown	dispensable	other
PA3861	rhl		ATP-dependent RNA helicase RhlB	Transcription, RNA processing and degradation	dispensable	other
PA3873	narJ		respiratory nitrate reductase delta chain	Energy metabolism	dispensable	other
PA3888			probable permease of ABC transporter	Membrane proteins ; Transport of small molecules	dispensable	other
PA3895			probable transcriptional regulator	Transcriptional regulators	dispensable	Broad bacterial
PA3903	prfC		peptide chain release factor 3	Translation, post-translational modification, degradation	dispensable	Broad bacterial
PA3919		ylaK	conserved hypothetical protein	Hypothetical, unclassified, unknown	dispensable	other
PA3929	cioB		cyanide insensitive terminal oxidase	Energy metabolism	dispensable	Broad bacterial
PA3940			probable DNA binding protein	DNA replication, recombination, modification and repair	dispensable	other
PA3942	tesB		acyl-CoA thioesterase II	Fatty acid and phospholipid metabolism	dispensable	Broad bacterial
PA3947	rocR		RocR	Nucleotide biosynthesis and metabolism	dispensable	other
PA3951			conserved hypothetical protein	Hypothetical, unclassified, unknown	dispensable	Broad bacterial
PA3962			hypothetical protein	Hypothetical, unclassified, unknown	dispensable	other
PA3965			probable transcriptional regulator	Transcriptional regulators	dispensable	Broad bacterial
PA3966			hypothetical protein	Membrane proteins	dispensable	other
PA3970	amn		AMP nucleosidase	Nucleotide biosynthesis and metabolism	dispensable	Broad bacterial
PA3976	thiE	thiC	thiamin-phosphate pyrophosphorylase	Biosynthesis of cofactors, prosthetic groups and carriers	dispensable	other	x		x		x	Dötsch et al. 2009
PA3978			hypothetical protein	Hypothetical, unclassified, unknown	dispensable	other
PA3983			conserved hypothetical protein	Hypothetical, unclassified, unknown	dispensable	Broad bacterial
PA3990			conserved hypothetical protein	Hypothetical, unclassified, unknown	dispensable	Broad bacterial
PA3996	lis	lipA	lipoate synthase	Biosynthesis of cofactors, prosthetic groups and carriers	dispensable	Broad bacterial
PA3997	lipB		lipoate-protein ligase B	Amino acid biosynthesis and metabolism ; Biosynthesis of cofactors, prosthetic groups and carriers	essential	Broad bacterial
PA4000			hypothetical protein	Hypothetical, unclassified, unknown	dispensable	other
PA4001	sltB1	mltB2	soluble lytic transglycosylase B	Cell wall / LPS / capsule	dispensable	other
PA4003	pbpA	mrdA	penicillin-binding protein 2	Cell wall / LPS / capsule	dispensable	other
PA4005		ybeB	conserved hypothetical protein	Hypothetical, unclassified, unknown	dispensable	Broad bacterial		x	x			Dötsch et al. 2009
PA4015			conserved hypothetical protein	Hypothetical, unclassified, unknown	dispensable	Broad bacterial
PA4019			probable aromatic acid decarboxylase	Putative enzymes	essential	Broad bacterial
PA4022		exaC2	probable aldehyde dehydrogenase	Putative enzymes	dispensable	Broad bacterial
PA4026			probable acetyltransferase	Putative enzymes	dispensable	other
PA4029		dedA	conserved hypothetical protein	Hypothetical, unclassified, unknown	dispensable	Broad bacterial
PA4031	ppa	ipyR	inorganic pyrophosphatase	Central intermediary metabolism	dispensable	Broad bacterial
PA4032			probable two-component response regulator	Transcriptional regulators ; Two-component regulatory systems	dispensable	Pseudomonas
PA4033			hypothetical protein	Hypothetical, unclassified, unknown	dispensable	other
PA4035			hypothetical protein	Hypothetical, unclassified, unknown	dispensable	Pseudomonas
PA4042	xseB		exodeoxyribonuclease VII small subunit	DNA replication, recombination, modification and repair	dispensable	Broad bacterial
PA4045		btuF;yadT	conserved hypothetical protein	Hypothetical, unclassified, unknown	dispensable	other
PA4053	ribE	ribH	6,7-dimethyl-8-ribityllumazine synthase	Biosynthesis of cofactors, prosthetic groups and carriers	dispensable	Broad bacterial
PA4055	ribC	ribB	riboflavin synthase alpha chain	Biosynthesis of cofactors, prosthetic groups and carriers	essential	Broad bacterial
PA4057	nrdR	ybaD	NrdR	Nucleotide biosynthesis and metabolism ; Transcriptional regulators	dispensable	Broad bacterial
PA4067	oprG	yciD;ompW	Outer membrane protein OprG precursor	Membrane proteins	dispensable	other
PA4090			hypothetical protein	Hypothetical, unclassified, unknown	essential	other
PA4092	hpaC		4-hydroxyphenylacetate 3-monooxygenase small chain	Carbon compound catabolism	dispensable	Broad bacterial
PA4124	hpcB	hpaD	homoprotocatechuate 2,3-dioxygenase	Carbon compound catabolism	dispensable	Broad bacterial
PA4133		ccoN;fixN;cytN	cytochrome c oxidase subunit (cbb3-type)	Energy metabolism	dispensable	Broad bacterial
PA4135			probable transcriptional regulator	Transcriptional regulators	dispensable	other
PA4139			hypothetical protein	Hypothetical, unclassified, unknown	dispensable	P. aeruginosa
PA4145			probable transcriptional regulator	Transcriptional regulators	dispensable	other
PA4148			probable short-chain dehydrogenase	Putative enzymes	dispensable	other
PA4158	fepC		ferric enterobactin transport protein FepC	Transport of small molecules	dispensable	Broad bacterial
PA4205	mexG		hypothetical protein	Membrane proteins	dispensable	other
PA4209	phzM		probable phenazine-specific methyltransferase	Putative enzymes	dispensable	other
PA4211	phzB1		probable phenazine biosynthesis protein	Secreted Factors (toxins, enzymes, alginate)	dispensable	other
PA4212	phzC1		phenazine biosynthesis protein PhzC	Secreted Factors (toxins, enzymes, alginate)	dispensable	other
PA4213	phzD1		phenazine biosynthesis protein PhzD	Secreted Factors (toxins, enzymes, alginate)	dispensable	Broad bacterial
PA4214	phzE1		phenazine biosynthesis protein PhzE	Secreted Factors (toxins, enzymes, alginate)	dispensable	other
PA4215	phzF1		probable phenazine biosynthesis protein	Secreted Factors (toxins, enzymes, alginate)	dispensable	other
PA4216	phzG1		probable pyridoxamine 5'-phosphate oxidase	Secreted Factors (toxins, enzymes, alginate)	dispensable	other
PA4230	pchB		salicylate biosynthesis protein PchB	Secreted Factors (toxins, enzymes, alginate) ; Transport of small molecules	dispensable	other
PA4237	rplQ		50S ribosomal protein L17	Translation, post-translational modification, degradation	essential	Broad bacterial
PA4238	rpoA		DNA-directed RNA polymerase alpha chain	Transcription, RNA processing and degradation	dispensable	Broad bacterial
PA4239	rpsD		30S ribosomal protein S4	Translation, post-translational modification, degradation	dispensable	Broad bacterial
PA4240	rpsK		30S ribosomal protein S11	Translation, post-translational modification, degradation	essential	Broad bacterial
PA4241	rpsM		30S ribosomal protein S13	Translation, post-translational modification, degradation	essential	Broad bacterial
PA4242	rpmJ		50S ribosomal protein L36	Translation, post-translational modification, degradation	essential	Broad bacterial
PA4244	rplO		50S ribosomal protein L15	Translation, post-translational modification, degradation	essential	Broad bacterial
PA4246	rpsE		30S ribosomal protein S5	Translation, post-translational modification, degradation	dispensable	Broad bacterial
PA4247	rplR		50S ribosomal protein L18	Translation, post-translational modification, degradation	essential	Broad bacterial
PA4248	rplF		50S ribosomal protein L6	Translation, post-translational modification, degradation	essential	Broad bacterial
PA4249	rpsH		30S ribosomal protein S8	Translation, post-translational modification, degradation	dispensable	Broad bacterial
PA4250	rpsN		30S ribosomal protein S14	Translation, post-translational modification, degradation	essential	Broad bacterial
PA4251	rplE		50S ribosomal protein L5	Translation, post-translational modification, degradation	essential	Broad bacterial
PA4252	rplX		50S ribosomal protein L24	Translation, post-translational modification, degradation	essential	Broad bacterial
PA4253	rplN		50S ribosomal protein L14	Translation, post-translational modification, degradation	essential	Broad bacterial
PA4254	rpsQ		30S ribosomal protein S17	Translation, post-translational modification, degradation	essential	Broad bacterial
PA4255	rpmC		50S ribosomal protein L29	Translation, post-translational modification, degradation	essential	Broad bacterial
PA4256	rplP		50S ribosomal protein L16	Translation, post-translational modification, degradation	essential	Broad bacterial
PA4257	rpsC		30S ribosomal protein S3	Translation, post-translational modification, degradation	essential	Broad bacterial
PA4258	rplV		50S ribosomal protein L22	Translation, post-translational modification, degradation	essential	Broad bacterial
PA4259	rpsS		30S ribosomal protein S19	Translation, post-translational modification, degradation	essential	Broad bacterial
PA4260	rplB		50S ribosomal protein L2	Translation, post-translational modification, degradation	dispensable	Broad bacterial
PA4261	rplW		50S ribosomal protein L23	Translation, post-translational modification, degradation	dispensable	Broad bacterial
PA4262	rplD		50S ribosomal protein L4	Transcription, RNA processing and degradation ; Translation, post-translational modification, degradation	dispensable	Broad bacterial
PA4263	rplC		50S ribosomal protein L3	Translation, post-translational modification, degradation	dispensable	Broad bacterial
PA4264	rpsJ		30S ribosomal protein S10	Transcription, RNA processing and degradation ; Translation, post-translational modification, degradation	essential	Broad bacterial
PA4265	tufA		elongation factor Tu	Translation, post-translational modification, degradation	dispensable	Broad bacterial
PA4266	fusA1		elongation factor G	Translation, post-translational modification, degradation	dispensable	Broad bacterial
PA4267	rpsG		30S ribosomal protein S7	Translation, post-translational modification, degradation	essential	Broad bacterial
PA4268	rpsL	str	30S ribosomal protein S12	Translation, post-translational modification, degradation	dispensable	Broad bacterial
PA4271	rplL		50S ribosomal protein L7 / L12	Translation, post-translational modification, degradation	essential	Broad bacterial
PA4272	rplJ		50S ribosomal protein L10	Translation, post-translational modification, degradation	dispensable	Broad bacterial
PA4273	rplA		50S ribosomal protein L1	Translation, post-translational modification, degradation	essential	Broad bacterial
PA4275	nusG		transcription antitermination protein NusG	Transcription, RNA processing and degradation	dispensable	Broad bacterial
PA4276	secE	prlG	secretion protein SecE	Protein secretion/export apparatus	dispensable	other
PA4277	tufB		elongation factor Tu	Translation, post-translational modification, degradation	dispensable	Broad bacterial
PA4279			hypothetical protein	Hypothetical, unclassified, unknown	essential	other
PA4303	tadZ		TadZ	Motility & Attachment	dispensable	Pseudomonas
PA4315	mvaT		transcriptional regulator MvaT, P16 subunit	Transcriptional regulators	dispensable	other
PA4324			hypothetical protein	Hypothetical, unclassified, unknown	dispensable	other
PA4325			hypothetical protein	Hypothetical, unclassified, unknown	dispensable	other
PA4339			probable phospholipase	Fatty acid and phospholipid metabolism	dispensable	other
PA4346			hypothetical protein	Hypothetical, unclassified, unknown	dispensable	other
PA4350			conserved hypothetical protein	Hypothetical, unclassified, unknown	dispensable	other
PA4354			conserved hypothetical protein	Hypothetical, unclassified, unknown	dispensable	Broad bacterial
PA4355		araJ	probable major facilitator superfamily (MFS) transporter	Membrane proteins ; Transport of small molecules	dispensable	Broad bacterial
PA4360			hypothetical protein	Hypothetical, unclassified, unknown	dispensable	P. aeruginosa
PA4366	sodB		superoxide dismutase	Adaptation, Protection	essential	Broad bacterial
PA4367	bifA		BifA	Motility & Attachment ; Cell wall / LPS / capsule	dispensable	other
PA4379			conserved hypothetical protein	Hypothetical, unclassified, unknown	dispensable	other
PA4381		colR	probable two-component response regulator	Transcriptional regulators ; Two-component regulatory systems	dispensable	Broad bacterial
PA4386	groES	mopB	GroES protein	Chaperones & heat shock proteins	essential	Broad bacterial
PA4387		fxsA	conserved hypothetical protein	Membrane proteins	dispensable	other
PA4389			probable short-chain dehydrogenase	Putative enzymes ; Amino acid biosynthesis and metabolism	dispensable	Broad bacterial
PA4406	lpxC	asmB;envA	UDP-3-O-acyl-N-acetylglucosamine deacetylase	Cell wall / LPS / capsule	dispensable	Broad bacterial
PA4408	ftsA		cell division protein FtsA	Cell division	essential	Broad bacterial
PA4409	ftsQ		cell division protein FtsQ	Cell division	dispensable	other
PA4411	murC		UDP-N-acetylmuramate--alanine ligase	Cell wall / LPS / capsule	essential	Broad bacterial
PA4413	ftsW		cell division protein FtsW	Cell division	essential	other
PA4415	mraY	ORF Y	phospho-N-acetylmuramoyl-pentapeptide-transferase	Cell wall / LPS / capsule	essential	Broad bacterial
PA4419	ftsL		cell division protein FtsL	Cell division	essential	other
PA4421		yabB	conserved hypothetical protein	Hypothetical, unclassified, unknown	dispensable	Broad bacterial
PA4425		yraO	sedoheptulose 7-phosphate isomerase GmhA	Putative enzymes	essential	Broad bacterial
PA4428	sspA	pog;ssp	stringent starvation protein A	Adaptation, Protection	dispensable	Broad bacterial
PA4429			probable cytochrome c1 precursor	Energy metabolism	dispensable	other
PA4430			probable cytochrome b	Energy metabolism	dispensable	Broad bacterial
PA4431			probable iron-sulfur protein	Putative enzymes	dispensable	Broad bacterial
PA4432	rpsI		30S ribosomal protein S9	Translation, post-translational modification, degradation	dispensable	Broad bacterial
PA4433	rplM		50S ribosomal protein L13	Translation, post-translational modification, degradation	essential	Broad bacterial
PA4438		yhcM	conserved hypothetical protein	Hypothetical, unclassified, unknown	dispensable	Broad bacterial
PA4441			hypothetical protein	Hypothetical, unclassified, unknown	dispensable	other	x	x	x		x	Dötsch et al. 2009
PA4443	cysD		ATP sulfurylase small subunit	Central intermediary metabolism ; Amino acid biosynthesis and metabolism	dispensable	Broad bacterial
PA4450	murA		UDP-N-acetylglucosamine 1-carboxyvinyltransferase	Cell wall / LPS / capsule	dispensable	Broad bacterial
PA4451		yrbA	conserved hypothetical protein	Hypothetical, unclassified, unknown	dispensable	other
PA4453			conserved hypothetical protein	Hypothetical, unclassified, unknown	dispensable	other
PA4454		yrbD	conserved hypothetical protein	Hypothetical, unclassified, unknown	dispensable	Broad bacterial
PA4456		yrbF	probable ATP-binding component of ABC transporter	Transport of small molecules	dispensable	Broad bacterial	x				x	Dötsch et al. 2009
PA4459		yrbK	conserved hypothetical protein	Hypothetical, unclassified, unknown	dispensable	other	x	x	x		x	Dötsch et al. 2009, Breidenstein et al. 2008
PA4460		yhbN	conserved hypothetical protein	Hypothetical, unclassified, unknown	essential	other
PA4461		yhbG	probable ATP-binding component of ABC transporter	Transport of small molecules	dispensable	Broad bacterial
PA4463		yhbH	conserved hypothetical protein	Hypothetical, unclassified, unknown	dispensable	Broad bacterial
PA4464	ptsN		nitrogen regulatory IIA protein	Transport of small molecules	dispensable	other
PA4477	cafA		cytoplasmic axial filament protein	Cell division	dispensable	Broad bacterial
PA4479	mreD		rod shape-determining protein MreD	Cell wall / LPS / capsule ; Cell division	essential	other
PA4480	mreC		rod shape-determining protein MreC	Cell wall / LPS / capsule ; Cell division	dispensable	other
PA4481	mreB	rodY;envB	rod shape-determining protein MreB	Cell wall / LPS / capsule ; Cell division	essential	Broad bacterial
PA4486			conserved hypothetical protein	Putative enzymes	dispensable	Broad bacterial
PA4494			probable two-component sensor	Two-component regulatory systems	dispensable	other
PA4495			hypothetical protein	Hypothetical, unclassified, unknown	dispensable	other
PA4499			probable transcriptional regulator	Transcriptional regulators	dispensable	other
PA4519	speC		ornithine decarboxylase	Amino acid biosynthesis and metabolism	dispensable	Broad bacterial
PA4537			hypothetical protein	Hypothetical, unclassified, unknown	essential	other
PA4542	clpB		ClpB protein	Translation, post-translational modification, degradation	dispensable	Broad bacterial
PA4544	rluD	yfiI	pseudouridine synthase	Transcription, RNA processing and degradation	dispensable	Broad bacterial
PA4556	pilE		type 4 fimbrial biogenesis protein PilE	Motility & Attachment	dispensable	Pseudomonas
PA4563	rpsT		30S ribosomal protein S20	Central intermediary metabolism ; Translation, post-translational modification, degradation	essential	Broad bacterial
PA4565	proB		glutamate 5-kinase	Amino acid biosynthesis and metabolism	dispensable	Broad bacterial
PA4566	obg		GTP-binding protein Obg	Adaptation, Protection	dispensable	Broad bacterial
PA4567	rpmA		50S ribosomal protein L27	Translation, post-translational modification, degradation	essential	Broad bacterial
PA4568	rplU		50S ribosomal protein L21	Translation, post-translational modification, degradation	dispensable	Broad bacterial
PA4569	ispB	cel	octaprenyl-diphosphate synthase	Energy metabolism ; Biosynthesis of cofactors, prosthetic groups and carriers	dispensable	Broad bacterial
PA4570			hypothetical protein	Hypothetical, unclassified, unknown	dispensable	Pseudomonas
PA4572	fklB		peptidyl-prolyl cis-trans isomerase FklB	Translation, post-translational modification, degradation ; Chaperones & heat shock proteins	dispensable	Broad bacterial
PA4575			hypothetical protein	Hypothetical, unclassified, unknown	dispensable	other
PA4578			hypothetical protein	Hypothetical, unclassified, unknown	dispensable	other
PA4602	glyA3		serine hydroxymethyltransferase	Amino acid biosynthesis and metabolism	essential	Broad bacterial
PA4605		ybdD	conserved hypothetical protein	Hypothetical, unclassified, unknown	dispensable	Broad bacterial
PA4606		cstA	conserved hypothetical protein	Adaptation, Protection	dispensable	Broad bacterial
PA4607			hypothetical protein	Hypothetical, unclassified, unknown	dispensable	other
PA4608			hypothetical protein	Hypothetical, unclassified, unknown	dispensable	Pseudomonas
PA4609	radA	sms	DNA repair protein RadA	DNA replication, recombination, modification and repair	dispensable	Broad bacterial
PA4629			hypothetical protein	Hypothetical, unclassified, unknown	dispensable	Broad bacterial
PA4639			hypothetical protein	Hypothetical, unclassified, unknown	dispensable	other
PA4643			hypothetical protein	Hypothetical, unclassified, unknown	dispensable	Pseudomonas
PA4646	upp		uracil phosphoribosyltransferase	Nucleotide biosynthesis and metabolism	dispensable	Broad bacterial
PA4647	uraA	pyrP	uracil permease	Membrane proteins ; Transport of small molecules	dispensable	Broad bacterial
PA4666	hemA	glutR;hem1	glutamyl-tRNA reductase	Biosynthesis of cofactors, prosthetic groups and carriers ; Amino acid biosynthesis and metabolism ; Translation, post-translational modification, degradation	essential	Broad bacterial
PA4670	prs	prsA	ribose-phosphate pyrophosphokinase	Carbon compound catabolism ; Nucleotide biosynthesis and metabolism	dispensable	Broad bacterial
PA4676		yadF	probable carbonic anhydrase	Putative enzymes	dispensable	Broad bacterial
PA4683			hypothetical protein	Hypothetical, unclassified, unknown	dispensable	other
PA4685			hypothetical protein	Hypothetical, unclassified, unknown	dispensable	Pseudomonas	x					Breidenstein et al. 2008
PA4693	pssA		phosphatidylserine synthase	Fatty acid and phospholipid metabolism	dispensable	Broad bacterial
PA4694	ilvC		ketol-acid reductoisomerase	Biosynthesis of cofactors, prosthetic groups and carriers ; Amino acid biosynthesis and metabolism	dispensable	Broad bacterial
PA4695	ilvH		acetolactate synthase isozyme III small subunit	Biosynthesis of cofactors, prosthetic groups and carriers ; Amino acid biosynthesis and metabolism	dispensable	Broad bacterial
PA4697			hypothetical protein	Hypothetical, unclassified, unknown	dispensable	Pseudomonas
PA4702			hypothetical protein	Hypothetical, unclassified, unknown	dispensable	other
PA4703			hypothetical protein	Hypothetical, unclassified, unknown	dispensable	other
PA4704			hypothetical protein	Hypothetical, unclassified, unknown	dispensable	other
PA4713			hypothetical protein	Hypothetical, unclassified, unknown	dispensable	other
PA4717			conserved hypothetical protein	Hypothetical, unclassified, unknown	dispensable	Broad bacterial
PA4719			probable transporter	Membrane proteins ; Transport of small molecules	dispensable	Broad bacterial
PA4723	dksA		suppressor protein DksA	Transcriptional regulators ; Adaptation, Protection ; DNA replication, recombination, modification and repair	dispensable	Broad bacterial
PA4727	pcnB		poly(A) polymerase	Transcription, RNA processing and degradation	dispensable	Broad bacterial	x		x		x	Dötsch et al. 2009
PA4738		yjbJ	conserved hypothetical protein	Hypothetical, unclassified, unknown	dispensable	Broad bacterial
PA4741	rpsO		30S ribosomal protein S15	Translation, post-translational modification, degradation	essential	Broad bacterial
PA4743	rbfA		ribosome-binding factor A	Translation, post-translational modification, degradation ; Adaptation, Protection	dispensable	other
PA4745	nusA		N utilization substance protein A	Transcription, RNA processing and degradation	dispensable	Broad bacterial	x	x	x		x	Dötsch et al. 2009
PA4746		yhbC	conserved hypothetical protein	Hypothetical, unclassified, unknown	essential	Broad bacterial
PA4748	tpiA	tpi	triosephosphate isomerase	Central intermediary metabolism ; Energy metabolism	dispensable	Broad bacterial
PA4751	ftsH	tolZ;mrsC;hflB	cell division protein FtsH	Cell division	dispensable	Broad bacterial
PA4753		yhbY	conserved hypothetical protein	Hypothetical, unclassified, unknown	dispensable	other		x	x			Dötsch et al. 2009
PA4755	greA		transcription elongation factor GreA	Transcription, RNA processing and degradation	dispensable	Broad bacterial
PA4758	carA		carbamoyl-phosphate synthase small chain	Amino acid biosynthesis and metabolism ; Nucleotide biosynthesis and metabolism	dispensable	Broad bacterial
PA4760	dnaJ		DnaJ protein	DNA replication, recombination, modification and repair ; Chaperones & heat shock proteins ; Adaptation, Protection	dispensable	Broad bacterial
PA4761	dnaK		DnaK protein	DNA replication, recombination, modification and repair ; Adaptation, Protection ; Chaperones & heat shock proteins	dispensable	Broad bacterial
PA4762	grpE		heat shock protein GrpE	DNA replication, recombination, modification and repair ; Chaperones & heat shock proteins	essential	Broad bacterial
PA4764	fur		ferric uptake regulation protein	Transcriptional regulators	dispensable	Broad bacterial
PA4768	smpB		SmpB protein	Translation, post-translational modification, degradation	dispensable	Broad bacterial
PA4769		lldR	probable transcriptional regulator	Transcriptional regulators	dispensable	other
PA4773			hypothetical protein	Hypothetical, unclassified, unknown	dispensable	other
PA4778		ybbI	probable transcriptional regulator	Transcriptional regulators	dispensable	Broad bacterial
PA4784			probable transcriptional regulator	Transcriptional regulators	dispensable	other
PA4787			probable transcriptional regulator	Transcriptional regulators	dispensable	other
PA4789			conserved hypothetical protein	Hypothetical, unclassified, unknown	dispensable	other
PA4793			hypothetical protein	Hypothetical, unclassified, unknown	dispensable	other
PA4810	fdnI	fdhI	nitrate-inducible formate dehydrogenase, gamma subunit	Energy metabolism	dispensable	other
PA4815			hypothetical protein	Membrane proteins	dispensable	Pseudomonas
PA4833			conserved hypothetical protein	Membrane proteins	dispensable	Broad bacterial
PA4841			conserved hypothetical protein	Hypothetical, unclassified, unknown	dispensable	other
PA4843			probable two-component response regulator	Transcriptional regulators ; Two-component regulatory systems	dispensable	Pseudomonas
PA4848	accC		biotin carboxylase	Fatty acid and phospholipid metabolism	essential	Broad bacterial
PA4853	fis		DNA-binding protein Fis	Transcriptional regulators ; DNA replication, recombination, modification and repair ; Transcription, RNA processing and degradation	dispensable	Broad bacterial	x				x	Dötsch et al. 2009
PA4857			hypothetical protein	Membrane proteins	dispensable	other
PA4859			probable permease of ABC transporter	Membrane proteins ; Transport of small molecules	dispensable	Broad bacterial
PA4874		psiF	conserved hypothetical protein	Hypothetical, unclassified, unknown	dispensable	Broad bacterial
PA4875			hypothetical protein	Hypothetical, unclassified, unknown	dispensable	other
PA4876	osmE	osmE	osmotically inducible lipoprotein OsmE	Membrane proteins ; Adaptation, Protection	dispensable	other
PA4877			hypothetical protein	Hypothetical, unclassified, unknown	dispensable	other
PA4893	ureG		urease accessory protein UreG	Biosynthesis of cofactors, prosthetic groups and carriers	dispensable	Broad bacterial
PA4902			probable transcriptional regulator	Transcriptional regulators	dispensable	other
PA4912			branched chain amino acid ABC transporter membrane protein	Membrane proteins ; Transport of small molecules	dispensable	Broad bacterial
PA4922	azu		azurin precursor	Energy metabolism	dispensable	Broad bacterial
PA4932	rplI		50S ribosomal protein L9	Translation, post-translational modification, degradation	dispensable	Broad bacterial
PA4933			hypothetical protein	Membrane proteins	dispensable	other
PA4934	rpsR		30S ribosomal protein S18	Translation, post-translational modification, degradation	dispensable	Broad bacterial
PA4935	rpsF		30S ribosomal protein S6	Translation, post-translational modification, degradation	dispensable	Broad bacterial
PA4941	hflC		protease subunit HflC	Translation, post-translational modification, degradation ; Cell division	dispensable	other
PA4942	hflK		protease subunit HflK	Translation, post-translational modification, degradation ; Cell division	dispensable	other
PA4944	hfq		Hfq	Transcription, RNA processing and degradation	essential	Broad bacterial
PA4987			probable transcriptional regulator	Transcriptional regulators	dispensable	other
PA4990			SMR multidrug efflux transporter	Membrane proteins ; Transport of small molecules ; Antibiotic resistance and susceptibility	dispensable	Broad bacterial
PA4994			probable acyl-CoA dehydrogenase	Putative enzymes	dispensable	Broad bacterial
PA5012	waaF	rfaF	heptosyltransferase II	Cell wall / LPS / capsule	dispensable	Broad bacterial
PA5013	ilvE		branched-chain amino acid transferase	Amino acid biosynthesis and metabolism	dispensable	Broad bacterial
PA5024		ytnM	conserved hypothetical protein	Hypothetical, unclassified, unknown	dispensable	other
PA5035	gltD	aspB	glutamate synthase small chain	Amino acid biosynthesis and metabolism	dispensable	Broad bacterial
PA5039	aroK		shikimate kinase	Amino acid biosynthesis and metabolism	essential	Broad bacterial
PA5042	pilO		type 4 fimbrial biogenesis protein PilO	Motility & Attachment	dispensable	other
PA5044	pilM		type 4 fimbrial biogenesis protein PilM	Motility & Attachment	dispensable	Broad bacterial
PA5049	rpmE		50S ribosomal protein L31	Translation, post-translational modification, degradation	dispensable	Broad bacterial
PA5052			hypothetical protein	Hypothetical, unclassified, unknown	dispensable	Pseudomonas
PA5053	hslV		heat shock protein HslV	Chaperones & heat shock proteins	dispensable	Broad bacterial
PA5054	hslU		heat shock protein HslU	Chaperones & heat shock proteins	dispensable	Broad bacterial
PA5055			hypothetical protein	Hypothetical, unclassified, unknown	dispensable	Broad bacterial
PA5061		phaI	conserved hypothetical protein	Hypothetical, unclassified, unknown	dispensable	other
PA5068	tatA	yigT;mttA	translocation protein TatA	Protein secretion/export apparatus	essential	other
PA5074			probable ATP-binding component of ABC transporter	Transport of small molecules	dispensable	Broad bacterial
PA5076			probable binding protein component of ABC transporter	Transport of small molecules	dispensable	other
PA5093			probable histidine/phenylalanine ammonia-lyase	Putative enzymes	dispensable	other
PA5105	hutC		histidine utilization repressor HutC	Transcriptional regulators	dispensable	Broad bacterial
PA5116			probable transcriptional regulator	Transcriptional regulators	dispensable	Broad bacterial
PA5117	typA	bipA	regulatory protein TypA	Adaptation, Protection	dispensable	Broad bacterial
PA5119	glnA		glutamine synthetase	Amino acid biosynthesis and metabolism	essential	Broad bacterial
PA5124	ntrB		two-component sensor NtrB	Two-component regulatory systems	dispensable	other
PA5125	ntrC		two-component response regulator NtrC	Transcriptional regulators ; Two-component regulatory systems	dispensable	Broad bacterial
PA5129	grx		glutaredoxin	Energy metabolism ; Nucleotide biosynthesis and metabolism	dispensable	Broad bacterial
PA5130		yibN	conserved hypothetical protein	Hypothetical, unclassified, unknown	dispensable	other
PA5134		ctpA	probable carboxyl-terminal protease	Translation, post-translational modification, degradation	dispensable	Broad bacterial
PA5138			hypothetical protein	Hypothetical, unclassified, unknown	dispensable	other
PA5140	hisF1		imidazoleglycerol-phosphate synthase, cyclase subunit	Amino acid biosynthesis and metabolism	dispensable	Broad bacterial
PA5142	hisH1		glutamine amidotransferase	Amino acid biosynthesis and metabolism	dispensable	Broad bacterial
PA5143	hisB		imidazoleglycerol-phosphate dehydratase	Amino acid biosynthesis and metabolism	dispensable	Broad bacterial
PA5148		yggX	conserved hypothetical protein	Hypothetical, unclassified, unknown	dispensable	Broad bacterial
PA5152			probable ATP-binding component of ABC transporter	Transport of small molecules	dispensable	Broad bacterial
PA5178			conserved hypothetical protein	Hypothetical, unclassified, unknown	dispensable	other
PA5197	rimK		ribosomal protein S6 modification protein	Transcription, RNA processing and degradation ; Translation, post-translational modification, degradation	dispensable	Broad bacterial
PA5200	ompR		two-component response regulator OmpR	Transcriptional regulators ; Two-component regulatory systems	dispensable	Broad bacterial
PA5204	argA		N-acetylglutamate synthase	Amino acid biosynthesis and metabolism	dispensable	Broad bacterial
PA5217			probable binding protein component of ABC iron transporter	Transport of small molecules	dispensable	other
PA5225			hypothetical protein	Hypothetical, unclassified, unknown	dispensable	other
PA5227		ygfE	conserved hypothetical protein	Hypothetical, unclassified, unknown	dispensable	other
PA5233			hypothetical protein	Hypothetical, unclassified, unknown	dispensable	other
PA5236		ubiB	probable aromatic hydrocarbon reductase	Putative enzymes	dispensable	other
PA5237		yigC	conserved hypothetical protein	Hypothetical, unclassified, unknown	dispensable	Broad bacterial
PA5239	rho		transcription termination factor Rho	Transcription, RNA processing and degradation	dispensable	Broad bacterial
PA5240	trxA		thioredoxin	Translation, post-translational modification, degradation ; Nucleotide biosynthesis and metabolism ; Energy metabolism	essential	Broad bacterial
PA5244		yohD	conserved hypothetical protein	Membrane proteins	dispensable	other
PA5249			hypothetical protein	Membrane proteins	dispensable	other
PA5255	algQ	algR2	Alginate regulatory protein AlgQ	Transcriptional regulators	dispensable	other
PA5261	algR		alginate biosynthesis regulatory protein AlgR	Secreted Factors (toxins, enzymes, alginate) ; Transcriptional regulators ; Two-component regulatory systems	dispensable	other
PA5262	algZ	fimS	alginate biosynthesis protein AlgZ/FimS	Secreted Factors (toxins, enzymes, alginate) ; Two-component regulatory systems	dispensable	other
PA5267	hcpB		secreted protein Hcp	Secreted Factors (toxins, enzymes, alginate)	dispensable	Broad bacterial
PA5271			hypothetical protein	Hypothetical, unclassified, unknown	dispensable	other
PA5274	rnk		nucleoside diphosphate kinase regulator	Transcriptional regulators	dispensable	Broad bacterial
PA5276	lppL		Lipopeptide LppL precursor	Cell wall / LPS / capsule	essential	other
PA5279			conserved hypothetical protein	Hypothetical, unclassified, unknown	dispensable	other
PA5288	glnK		nitrogen regulatory protein P-II 2	Central intermediary metabolism	dispensable	Broad bacterial		x			x	Dötsch et al. 2009
PA5289			hypothetical protein	Hypothetical, unclassified, unknown	dispensable	other
PA5291		betT2	probable choline transporter	Membrane proteins ; Transport of small molecules	dispensable	Broad bacterial
PA5295			hypothetical protein	Hypothetical, unclassified, unknown	dispensable	Pseudomonas
PA5300	cycB		cytochrome c5	Energy metabolism	dispensable	other
PA5301		ycjC	probable transcriptional regulator	Transcriptional regulators	dispensable	Broad bacterial
PA5306		ynbE	conserved hypothetical protein	Hypothetical, unclassified, unknown	dispensable	Broad bacterial
PA5308	lrp	dadR, dadAX regulator	leucine-responsive regulatory protein	Central intermediary metabolism ; Transcriptional regulators	dispensable	Broad bacterial
PA5314			hypothetical protein	Hypothetical, unclassified, unknown	dispensable	other
PA5315	rpmG		50S ribosomal protein L33	Translation, post-translational modification, degradation	dispensable	Broad bacterial
PA5316	rpmB		50S ribosomal protein L28	Translation, post-translational modification, degradation	essential	Broad bacterial
PA5323	argB		acetylglutamate kinase	Amino acid biosynthesis and metabolism	dispensable	Broad bacterial
PA5331	pyrE		orotate phosphoribosyltransferase	Nucleotide biosynthesis and metabolism	dispensable	Broad bacterial
PA5332	crc		catabolite repression control protein	Carbon compound catabolism ; Energy metabolism	dispensable	other
PA5334	rph		ribonuclease PH	Transcription, RNA processing and degradation	dispensable	Broad bacterial
PA5337	rpoZ		RNA polymerase omega subunit	Transcription, RNA processing and degradation	dispensable	Broad bacterial
PA5338	spoT		guanosine-3',5'-bis(diphosphate) 3'-pyrophosphohydrolase	Nucleotide biosynthesis and metabolism ; Adaptation, Protection	dispensable	Broad bacterial
PA5339			conserved hypothetical protein	Hypothetical, unclassified, unknown	dispensable	Broad bacterial
PA5342			probable transcriptional regulator	Transcriptional regulators	dispensable	other
PA5344			probable transcriptional regulator	Transcriptional regulators	dispensable	Broad bacterial
PA5348			probable DNA-binding protein	DNA replication, recombination, modification and repair	dispensable	Broad bacterial
PA5350	rubA2		Rubredoxin 2	Carbon compound catabolism	dispensable	Broad bacterial
PA5359			hypothetical protein	Hypothetical, unclassified, unknown	dispensable	Broad bacterial
PA5360	phoB		two-component response regulator PhoB	Transcriptional regulators ; Two-component regulatory systems	dispensable	Broad bacterial
PA5363			hypothetical protein	Hypothetical, unclassified, unknown	dispensable	other
PA5364			probable two-component response regulator	Transcriptional regulators ; Two-component regulatory systems	dispensable	Pseudomonas
PA5365	phoU		phosphate uptake regulatory protein PhoU	Membrane proteins ; Transcriptional regulators	dispensable	Broad bacterial
PA5369	pstS		phosphate ABC transporter, periplasmic phosphate-binding protein, PstS	Transport of small molecules	dispensable	Broad bacterial
PA5371		yciA	conserved hypothetical protein	Hypothetical, unclassified, unknown	dispensable	other
PA5374	betI		transcriptional regulator BetI	Transcriptional regulators	dispensable	Broad bacterial
PA5376			probable ATP-binding component of ABC transporter	Transport of small molecules	dispensable	Broad bacterial
PA5377			probable permease of ABC transporter	Membrane proteins ; Transport of small molecules	dispensable	Broad bacterial
PA5388			hypothetical protein	Carbon compound catabolism	dispensable	Broad bacterial
PA5392			conserved hypothetical protein	Hypothetical, unclassified, unknown	dispensable	Broad bacterial
PA5402			hypothetical protein	Hypothetical, unclassified, unknown	dispensable	other
PA5408			hypothetical protein	Hypothetical, unclassified, unknown	essential	other
PA5411	gbcB		GbcB	Amino acid biosynthesis and metabolism	dispensable	other
PA5415	glyA1		serine hydroxymethyltransferase	Amino acid biosynthesis and metabolism	dispensable	Broad bacterial
PA5421	fdhA		glutathione-independent formaldehyde dehydrogenase	Central intermediary metabolism	dispensable	Broad bacterial
PA5424		yeaQ	conserved hypothetical protein	Membrane proteins	dispensable	P. aeruginosa
PA5426	purE		phosphoribosylaminoimidazole carboxylase, catalytic subunit	Nucleotide biosynthesis and metabolism	dispensable	Broad bacterial
PA5436			probable biotin carboxylase subunit of a transcarboxylase	Central intermediary metabolism	dispensable	Broad bacterial
PA5437			probable transcriptional regulator	Transcriptional regulators	dispensable	other
PA5438			probable transcriptional regulator	Transcriptional regulators	dispensable	other
PA5446			hypothetical protein	Hypothetical, unclassified, unknown	dispensable	other
PA5451	wzm		membrane subunit of A-band LPS efflux transporter	Cell wall / LPS / capsule ; Membrane proteins ; Transport of small molecules	dispensable	other
PA5453	gmd	lpsA;gca	GDP-mannose 4,6-dehydratase	Cell wall / LPS / capsule	dispensable	Broad bacterial
PA5460			hypothetical protein	Hypothetical, unclassified, unknown	dispensable	other
PA5461			hypothetical protein	Hypothetical, unclassified, unknown	essential	other
PA5463			hypothetical protein	Hypothetical, unclassified, unknown	dispensable	other
PA5466			hypothetical protein	Membrane proteins	dispensable	other
PA5475			hypothetical protein	Hypothetical, unclassified, unknown	dispensable	other
PA5476	citA		citrate transporter	Membrane proteins ; Transport of small molecules	dispensable	Broad bacterial
PA5479	gltP		proton-glutamate symporter	Membrane proteins ; Transport of small molecules	dispensable	Broad bacterial
PA5488			hypothetical protein	Hypothetical, unclassified, unknown	dispensable	other
PA5489	dsbA		thiol:disulfide interchange protein DsbA	Translation, post-translational modification, degradation ; Chaperones & heat shock proteins	dispensable	other
PA5490	cc4		cytochrome c4 precursor	Energy metabolism	dispensable	other
PA5491			probable cytochrome	Energy metabolism	dispensable	other
PA5494			hypothetical protein	Hypothetical, unclassified, unknown	dispensable	other
PA5499	np2		transcriptional regulator np20	Transcriptional regulators	dispensable	other
PA5504			D-methionine ABC transporter membrane protein	Membrane proteins ; Transport of small molecules	dispensable	Broad bacterial
PA5519			conserved hypothetical protein	Hypothetical, unclassified, unknown	dispensable	Broad bacterial
PA5521			probable short-chain dehydrogenase	Putative enzymes	dispensable	other
PA5526			hypothetical protein	Hypothetical, unclassified, unknown	dispensable	other
PA5553	atpC	papG;uncC	ATP synthase epsilon chain	Energy metabolism	dispensable	Broad bacterial
PA5554	atpD	papB;uncD	ATP synthase beta chain	Energy metabolism	dispensable	Broad bacterial
PA5557	atpH	papE;uncH	ATP synthase delta chain	Energy metabolism	dispensable	other
PA5558	atpF	papF;uncF	ATP synthase B chain	Energy metabolism	dispensable	Broad bacterial
PA5559	atpE	papH;uncE	atp synthase C chain	Energy metabolism	essential	Broad bacterial
PA5563	soj		chromosome partitioning protein Soj	Cell division	dispensable	Broad bacterial
PA5570	rpmH		50S ribosomal protein L34	Central intermediary metabolism ; Translation, post-translational modification, degradation	dispensable	Broad bacterial
a Determined by a BLASTP search against the NCBI database of non-redundant protein sequences (nr). 'P. aeruginosa' - no orthologs were found outside the species P. aeruginosa. 'Pseudomonas' - no orthologs outside the genus Pseudomonas were found. 'Broad bacterial' - at least 50 orthologous sequences were found outside the genus Pseudomonas. 'Human' - at least one orthologous sequence was found in…
b An 'x' indicates that gene inactivation by transposon insertion resulted in an increased susceptibility towards at least one antibiotic of the class given in the column header. Short names of antibiotics: CIP - ciprofloxacin, LEV - levofloxacin, IMI - imipenem, ETP - ertapenem, CAZ - ceftazidime, CTX - cefotaxime, SAM - ampicillin-sulbactam, TGC - tigecycline, TET - tetracycline, SXT - trimetho…
